# Supplementary material for: Compost amendment in urban gardens: elemental and isotopic analysis of soils and vegetable tissues
Source: Environ Sci Pollut Res Int. 2024 Jul 10;31(34):47022–38. doi: 10.1007/s11356-024-34240-7 (PMC11512910; doi:10.1007/s11356-024-34240-7)
Supplement: Supplementary file 2 — Supplementary file2 (XLSX 120 KB) [file 11356_2024_34240_MOESM2_ESM.xlsx]

## Sheet: Mass_fractions
Table A1: Analysed plant samples with garden of origin, plant type and part and mass fractions of 22 analytes
			m/z	9	23	25	27	44	51	55	57	59	60	63	68	71	85	88	98	107	114	138	205	208	238
Garden	Plant	Part	Sample-ID	Be [ng/g]	Na [ng/g]	Mg [ng/g]	Al [ng/g]	Ca [ng/g]	V [ng/g]	Mn [ng/g]	Fe [ng/g]	Co [ng/g]	Ni [ng/g]	Cu [ng/g]	Zn [ng/g]	Ga [ng/g]	Rb [ng/g]	Sr [ng/g]	Mo [ng/g]	Ag [ng/g]	Cd [ng/g]	Ba [ng/g]	Tl [ng/g]	Pb [ng/g]	U [ng/g]
Paradeisgartl	radish	leaf	20211108_20210720_PG_RA_B_1_uw	120	17000000	14000000	3200000	73000000	6600	160000	2100000	1000	3900	9700	84000	760	5800	260000	2400	49	410	64000	43	8100	160
Paradeisgartl	radish	leaf	20211108_20210720_PG_RA_B_1_w	430	15000000	18000000	11000000	86000000	15000	270000	6700000	2400	9500	23000	120000	2500	17000	280000	1900	140	500	140000	130	28000	480
Paradeisgartl	radish	leaf	20211108_20210720_PG_RA_B_2_uw	< xQ	4500000	12000000	800000	43000000	3300	120000	670000	500	< xQ	3500	40000	200	3900	150000	4000	< xD	180	22000	< xQ	850	32
Paradeisgartl	radish	leaf	20211108_20210720_PG_RA_B_2_w	31	6700000	13000000	1200000	50000000	4200	140000	830000	480	< xQ	3600	29000	280	4000	160000	3500	< xQ	190	29000	21	1200	53
Paradeisgartl	lettuce	leaf	20211108_20210720_PG_SA_B_1_1	630	8400000	16000000	14000000	48000000	18000	230000	8200000	3000	10000	30000	120000	3100	25000	130000	1000	180	580	140000	160	36000	660
Paradeisgartl	lettuce	leaf	20211108_20210720_PG_SA_B_1_2	110	6900000	6500000	2700000	19000000	5100	54000	1600000	620	2400	12000	54000	700	14000	65000	700	58	350	35000	38	7000	130
Paradeisgartl	lettuce	leaf	20211108_20210720_PG_SA_B_2_1	530	8500000	15000000	16000000	42000000	21000	270000	8800000	3000	10000	16000	62000	3700	27000	120000	660	98	360	110000	150	13000	640
Paradeisgartl	lettuce	leaf	20211108_20210720_PG_SA_B_2_2	180	4600000	5800000	5500000	16000000	7000	100000	2700000	1000	3800	13000	56000	1200	14000	39000	290	< xQ	170	41000	57	4900	200
Paradeisgartl	radish	leaf	20211110_20210720_PG_RA_B_3_uw	58	5300000	15000000	1500000	61000000	5100	80000	1100000	550	2600	4800	83000	350	2600	220000	6700	20	360	49000	44	3000	83
Paradeisgartl	radish	leaf	20211110_20210720_PG_RA_B_3_w	20	3600000	11000000	440000	45000000	< xQ	61000	500000	360	2100	7300	50000	130	3300	140000	5700	11	200	25000	< xQ	910	23
Paradeisgartl	lettuce	leaf	20211110_20210720_PG_SA_B_3_1	82	9300000	10000000	2400000	27000000	5600	58000	1300000	540	2100	10000	170000	560	13000	90000	1700	22	300	31000	< xQ	4200	170
Paradeisgartl	lettuce	leaf	20211110_20210720_PG_SA_B_3_2	55	5200000	7200000	1500000	20000000	3700	45000	880000	360	< xQ	12000	120000	390	13000	65000	1100	16	230	21000	< xQ	3200	120
Paradeisgartl	tomato	pulp	20211112_20210720_PG_TO_F_1_ff	< xD	360000	1200000	< xQ	2100000	< xD	2900	< xD	< xQ	< xQ	5400	16000	< xQ	4900	6100	340	< xD	29	1500	< xD	< xD	< xD
Paradeisgartl	tomato	skin	20211112_20210720_PG_TO_F_1_h	< xD	430000	850000	6300	4700000	< xD	3800	< xQ	< xQ	< xQ	4400	22000	< xQ	5200	13000	420	< xD	40	2500	< xD	< xD	< xD
Paradeisgartl	tomato	seed	20211112_20210720_PG_TO_F_1_s	< xD	500000	1800000	< xQ	1300000	< xD	11000	< xQ	< xQ	< xD	10000	29000	< xQ	4800	3700	580	< xQ	52	1900	< xD	< xD	< xD
Paradeisgartl	tomato	pulp	20211112_20210720_PG_TO_F_2_ff	< xD	330000	1400000	2300	3200000	< xD	4300	< xQ	< xQ	< xQ	6300	18000	< xQ	7700	8000	790	< xQ	36	2100	< xD	< xD	< xD
Paradeisgartl	tomato	skin	20211112_20210720_PG_TO_F_2_h	< xD	500000	1200000	11000	5700000	< xD	6100	< xQ	< xQ	< xQ	4000	30000	< xQ	9200	15000	790	< xQ	53	3500	< xD	< xQ	< xQ
Paradeisgartl	tomato	seed	20211112_20210720_PG_TO_F_2_s	< xD	490000	1700000	< xQ	3100000	< xD	7800	< xQ	< xQ	< xQ	8500	21000	< xQ	7300	8800	830	< xQ	43	2600	< xD	< xD	< xD
Paradeisgartl	tomato	pulp	20211112_20210720_PG_TO_F_3_ff	< xD	390000	1200000	2500	2100000	< xD	4100	< xQ	< xQ	< xQ	6800	19000	< xQ	4600	4900	760	< xQ	37	1700	< xD	< xD	< xD
Paradeisgartl	tomato	skin	20211112_20210720_PG_TO_F_3_h	< xD	400000	1100000	11000	3700000	< xD	4900	< xQ	< xQ	< xQ	4500	24000	< xQ	4300	9000	760	< xD	38	2400	< xD	< xD	< xD
Paradeisgartl	tomato	seed	20211112_20210720_PG_TO_F_3_s	< xD	600000	1700000	< xQ	2700000	< xD	6700	< xQ	< xQ	< xQ	8700	20000	< xQ	4200	6700	960	< xQ	42	2500	< xD	< xD	< xD
Tigergarten	tomato	pulp	20211112_20210720_TG_TO_F_G_ff	< xD	100000	1100000	< xQ	1900000	< xD	8300	< xQ	86	< xQ	7400	25000	< xQ	3700	2900	1100	< xD	22	2300	< xD	< xD	< xD
Tigergarten	tomato	seed	20211112_20210720_TG_TO_F_G_s	< xD	180000	1500000	< xQ	1900000	< xD	13000	< xQ	130	< xQ	13000	30000	43	4900	3400	1300	< xD	36	2200	< xD	< xD	< xD
Paradeisgartl	radish	bulb_s	20211115_20210720_PG_RA_K_1_h	17	6500000	1700000	420000	6300000	830	19000	260000	220	< xQ	5600	32000	110	4000	33000	800	15	110	11000	21	1500	99
Paradeisgartl	radish	bulb_i	20211115_20210720_PG_RA_K_1_i		6100000	820000	14000	3000000	190	6300	< xD	92	< xD	1400	24000	< xQ	2400	19000	550	< xQ	54	6300	11	93	9.1
Paradeisgartl	radish	root	20211115_20210720_PG_RA_K_1_wz	32	2300000	1400000	880000	5800000	1300	24000	550000	320	< xQ	5600	33000	230	3800	31000	2400	38	110	15000	20	2500	64
Paradeisgartl	radish	bulb_s	20211115_20210720_PG_RA_K_2_h	< xQ	4500000	2100000	200000	3900000	350	9000	110000	< xQ	< xD	1100	13000	46	2000	21000	690	< xQ	31	5600	24	220	9.9
Paradeisgartl	radish	bulb_i	20211115_20210720_PG_RA_K_2_i	< xD	4700000	860000	42000	3000000	< xQ	5600	< xQ	< xQ	< xD	890	10000	< xQ	1700	17000	620	< xD	31	5600	18	110	< xD
Paradeisgartl	radish	root	20211115_20210720_PG_RA_K_2_wz	23	2800000	1300000	650000	3900000	990	16000	390000	230	< xQ	3800	18000	160	3200	17000	1800	21	47	12000	24	2000	33
Paradeisgartl	radish	bulb_s	20211115_20210720_PG_RA_K_3_h	< xD	4300000	1400000	150000	3000000	490	7000	78000	< xQ	< xD	1600	20000	34	3100	23000	1600	< xQ	43	5600	32	510	20
Paradeisgartl	radish	bulb_i	20211115_20210720_PG_RA_K_3_i	< xD	4700000	720000	15000	3200000	150	3400	< xD	< xD	< xD	890	16000	< xQ	2700	19000	820	< xD	33	5800	16	95	5.8
Paradeisgartl	radish	root	20211115_20210720_PG_RA_K_3_wz	41	1300000	1100000	1000000	3900000	1600	19000	650000	300	< xQ	6100	31000	270	3000	16000	2300	37	73	15000	29	4200	65
Tigergarten	tomato	pulp	20211115_20210720_TG_TO_F_A_ff	< xD	28000	520000	1500	1000000	< xD	2300	< xD	< xD	< xD	3100	10000	< xD	2200	1600	1100	< xD	9	780	< xD	< xQ	< xD
Tigergarten	tomato	skin	20211115_20210720_TG_TO_F_A_h	< xD	31000	580000	7400	2000000	< xD	3800	< xD	< xQ	< xD	2700	16000	< xQ	2800	3200	1500	< xD	14	1300	< xD	6.7	< xD
Tigergarten	tomato	seed	20211115_20210720_TG_TO_F_A_s	< xD	66000	970000	< xQ	460000	< xD	7100	< xQ	< xQ	< xD	5800	14000	< xQ	2200	840	1100	< xD	13	420	< xD	< xD	< xD
Tigergarten	tomato	skin	20211115_20210720_TG_TO_F_G_h	< xD	70000	740000	< xQ	1500000	< xD	5200	< xD	< xQ	< xD	3000	14000	< xQ	2600	2200	610	< xQ	14	1100	< xD	< xQ	< xD
Tigergarten	tomato	pulp	20211115_20210720_TG_TO_F_T_ff	< xD	29000	570000	3000	1200000	< xD	3500	< xD	< xQ	< xD	2800	9500	< xD	1500	2100	520	< xD	9.5	1200	< xD	< xQ	< xD
Tigergarten	tomato	skin	20211115_20210720_TG_TO_F_T_h	< xD	43000	750000	4300	2200000	< xD	5600	< xD	< xQ	< xD	2600	17000	< xD	2200	3400	650	< xD	11	1600	< xD	8.2	< xD
Tigergarten	tomato	seed	20211115_20210720_TG_TO_F_T_s	< xD	75000	830000	< xQ	730000	< xD	6700	< xD	< xQ	< xD	6000	14000	< xQ	1800	1600	660	< xD	13	740	< xD	< xQ	< xD
Paradeisgartl	lettuce	leaf (washed)	20221130_20210720_PG_SA_B_01_1	94	5900000	4500000	2600000	16000000	3900	67000	1700000	700	2600	9400	42000	750	9600	63000	510	28	260	35000	40	3700	170
Paradeisgartl	lettuce	leaf (washed)	20221130_20210720_PG_SA_B_01_2	82	7000000	5100000	2200000	17000000	3300	68000	1400000	640	2400	10000	40000	640	10000	59000	510	26	260	29000	37	3200	130
Paradeisgartl	lettuce	leaf (washed)	20221130_20210720_PG_SA_B_01_3	83	6700000	4900000	2200000	17000000	3400	66000	1500000	630	2300	9400	42000	640	10000	61000	500	24	260	30000	36	3000	120
Paradeisgartl	lettuce	leaf (washed)	20221130_20210720_PG_SA_B_01_4	82	6200000	4900000	2000000	17000000	3100	67000	1400000	570	2300	10000	42000	610	9400	58000	490	22	260	29000	34	3000	130
Paradeisgartl	lettuce	leaf (washed)	20221130_20210720_PG_SA_B_01_5	90	6300000	5100000	2200000	16000000	3500	69000	1500000	650	2600	10000	44000	670	10000	55000	540	24	250	31000	40	3400	140
Paradeisgartl	lettuce	leaf (washed)	20221130_20210720_PG_SA_B_01-02	89	7400000	5900000	2200000	20000000	3300	60000	1600000	670	3000	11000	48000	640	10000	67000	760	39	340	36000	40	5200	130
Paradeisgartl	lettuce	leaf (washed)	20221130_20210720_PG_SA_B_02_1	80	8300000	6400000	1800000	23000000	3000	48000	1400000	560	2300	12000	54000	560	11000	85000	1100	45	460	39000	38	7100	140
Paradeisgartl	lettuce	leaf (washed)	20221130_20210720_PG_SA_B_02_2	130	8000000	6200000	1900000	23000000	3300	50000	1500000	750	2500	13000	56000	580	11000	150000	1100	40	450	99000	37	6900	200
Paradeisgartl	lettuce	leaf (washed)	20221130_20210720_PG_SA_B_03_1	50	4100000	6300000	1200000	20000000	1900	45000	840000	370	1700	16000	130000	390	10000	71000	1300	23	290	25000	22	3300	130
Paradeisgartl	lettuce	leaf (washed)	20221130_20210720_PG_SA_B_03_2	67	4200000	6700000	1500000	22000000	2500	49000	1300000	460	2000	16000	130000	490	11000	80000	1500	22	310	29000	26	4100	150
Paradeisgartl	lettuce	leaf (washed)	20221130_20210720_PG_SA_B_03_3	62	4100000	6400000	1400000	22000000	2300	50000	1200000	410	1800	15000	130000	460	10000	79000	1600	33	320	31000	25	4000	150
Paradeisgartl	lettuce	leaf (washed)	20221130_20210720_PG_SA_B_03_4	56	4000000	6600000	1100000	20000000	1900	49000	850000	380	1700	18000	140000	380	11000	68000	1500	16	290	23000	20	3400	130
Paradeisgartl	lettuce	leaf (washed)	20221130_20210720_PG_SA_B_03_5	57	4100000	6300000	1300000	21000000	2100	46000	1100000	400	1900	17000	130000	430	11000	71000	1400	26	350	25000	23	3700	130
Table A2: Analysed soil samples with garden of origin and mass fractions of 22 analytes
			m/z	9	23	25	27	44	51	55	57	59	60	63	68	71	85	88	98	107	114	138	205	208	238
Garden	Matrix	Depth	Sample-ID	Be [ng/g]	Na [ng/g]	Mg [ng/g]	Al [ng/g]	Ca [ng/g]	V [ng/g]	Mn [ng/g]	Fe [ng/g]	Co [ng/g]	Ni [ng/g]	Cu [ng/g]	Zn [ng/g]	Ga [ng/g]	Rb [ng/g]	Sr [ng/g]	Mo [ng/g]	Ag [ng/g]	Cd [ng/g]	Ba [ng/g]	Tl [ng/g]	Pb [ng/g]	U [ng/g]
Paradeisgartl	Aqua Regia	0 cm	20231121_20210720_PG_RASA_S_1_0cm	1000	430000	21000000	18000000	70000000	< xQ	530000	22000000	7200	28000	52000	150000	4900	26000	100000	560	300	760	150000	250	60000	1300
Paradeisgartl	Aqua Regia	20 cm	20231121_20210720_PG_RASA_S_1_20cm	1300	470000	24000000	18000000	85000000	< xQ	560000	24000000	7600	31000	80000	240000	5000	27000	150000	670	530	2000	240000	280	120000	1600
Paradeisgartl	Aqua Regia	0 cm	20231121_20210720_PG_S_Pb_0cm	1300	430000	25000000	19000000	86000000	< xQ	560000	26000000	8000	32000	81000	310000	5200	28000	140000	710	500	1400	350000	280	150000	1700
Paradeisgartl	Aqua Regia	20 cm	20231121_20210720_PG_S_Pb_20cm	1200	440000	25000000	19000000	85000000	< xQ	580000	25000000	8100	32000	84000	300000	5300	27000	130000	670	520	1300	270000	270	130000	1700
Paradeisgartl	Aqua Regia	30 cm	20231121_20210720_PG_S_Pb_30cm	1200	460000	25000000	19000000	87000000	< xQ	600000	25000000	7800	32000	82000	270000	5100	27000	120000	650	640	4900	240000	280	220000	1600
Paradeisgartl	Aqua Regia	0 cm	20231121_20210720_PG_TO_S_1_0cm	1300	490000	25000000	19000000	86000000	20000	560000	24000000	7500	31000	81000	260000	5300	28000	140000	740	500	1300	270000	310	100000	1600
Paradeisgartl	Aqua Regia	20 cm	20231121_20210720_PG_TO_S_1_20cm	1200	560000	24000000	19000000	83000000	< xQ	550000	23000000	7500	30000	82000	250000	5300	29000	130000	1300	470	1500	260000	310	120000	1600
Paradeisgartl	Aqua Regia	0 cm	20231121_20210720_PG_TORASA_S_2_0cm	1100	450000	23000000	17000000	83000000	< xQ	530000	22000000	7200	29000	71000	220000	4800	25000	130000	620	410	1700	220000	260	91000	1500
Paradeisgartl	Aqua Regia	20 cm	20231121_20210720_PG_TORASA_S_2_20cm	1200	480000	23000000	17000000	83000000	< xQ	540000	25000000	7700	31000	84000	270000	4800	25000	130000	710	490	1200	260000	280	110000	1600
Paradeisgartl	Aqua Regia	0 cm	20231121_20210720_PG_TORASA_S_3_0cm	1100	470000	22000000	17000000	76000000	< xQ	530000	22000000	7400	29000	68000	260000	4800	25000	120000	650	440	890	220000	250	240000	1400
Paradeisgartl	Aqua Regia	20 cm	20231121_20210720_PG_TORASA_S_3_20cm	1200	470000	24000000	18000000	82000000	< xQ	550000	24000000	7900	31000	80000	320000	5100	27000	130000	740	490	1300	260000	260	160000	1600
Tigergarten	Aqua Regia	0 cm	20231121_20210720_TG_TO_S_A_0cm	950	320000	16000000	23000000	64000000	< xQ	610000	22000000	8100	28000	34000	110000	6000	31000	82000	690	150	380	120000	260	27000	1100
Tigergarten	Aqua Regia	20 cm	20231121_20210720_TG_TO_S_A_20cm	1000	360000	16000000	25000000	66000000	< xQ	640000	24000000	8800	30000	37000	110000	6600	35000	85000	780	160	470	140000	280	27000	1100
Tigergarten	Aqua Regia	0 cm	20231121_20210720_TG_TO_S_G_0cm	970	300000	15000000	23000000	63000000	< xQ	630000	22000000	7900	30000	35000	110000	5700	31000	81000	720	150	420	120000	250	25000	1100
Tigergarten	Aqua Regia	20 cm	20231121_20210720_TG_TO_S_G_20cm	1000	300000	16000000	25000000	62000000	22000	650000	25000000	9100	32000	35000	110000	6700	35000	79000	710	170	410	140000	270	29000	1100
Tigergarten	Aqua Regia	0 cm	20231121_20210720_TG_TO_S_T_0cm	990	340000	16000000	23000000	64000000	< xQ	610000	23000000	8100	29000	35000	110000	6200	33000	86000	810	180	430	130000	270	26000	1200
Tigergarten	Aqua Regia	20 cm	20231121_20210720_TG_TO_S_T_20cm	1000	380000	17000000	24000000	64000000	< xQ	630000	23000000	8400	30000	35000	110000	6400	33000	85000	790	170	400	130000	260	30000	1200
Paradeisgartl	NH4NO3	0 cm	20210720_PG_RASA_S_1_0cm	< xD	53000	370000	39	2000000	7.7	660	13000	8	100	310	250	< xD	220	9400	17	1.1	0.93	7200	3.8	5	0.99
Paradeisgartl	NH4NO3	20 cm	20210720_PG_RASA_S_1_20cm	< xD	74000	300000	< xQ	1700000	11	150	11000	5.1	110	530	300	< xD	230	11000	11	0.85	1.1	8300	4.4	2.9	1.7
Paradeisgartl	NH4NO3	0 cm	20210720_PG_S_Pb_0cm	< xD	19000	220000	< xQ	1800000	6	200	12000	4.5	97	370	370	< xD	220	10000	11	0.43	1.3	10000	3.8	1.3	1.5
Paradeisgartl	NH4NO3	20 cm	20210720_PG_S_Pb_20cm	< xD	33000	220000	< xQ	1800000	6.1	110	11000	4.4	93	340	350	< xD	300	9900	7.4	0.68	1.2	10000	4.2	0.97	1.6
Paradeisgartl	NH4NO3	30 cm	20210720_PG_S_Pb_30cm	< xD	58000	210000	< xD	1800000	5.8	120	12000	4.4	100	320	350	< xD	360	10000	8.2	47	1.2	11000	5.2	1.3	0.58
Paradeisgartl	NH4NO3	0 cm	20210720_PG_TO_S_1_0cm	< xD	92000	370000	< xQ	1700000	11	200	10000	4.9	92	470	280	< xD	320	10000	12	0.98	1.2	7100	5.7	1.8	1.6
Paradeisgartl	NH4NO3	20 cm	20210720_PG_TO_S_1_20cm	< xD	130000	390000	< xQ	1800000	26	350	10000	5.9	110	530	290	< xD	320	11000	26	1.2	1.2	6900	5.9	3.3	1.5
Paradeisgartl	NH4NO3	0 cm	20210720_PG_TORASA_S_2_0cm	< xD	96000	360000	30	1900000	10	380	12000	6.3	110	490	290	< xD	270	11000	15	1.1	0.98	7200	4.9	2.3	2.2
Paradeisgartl	NH4NO3	20 cm	20210720_PG_TORASA_S_2_20cm	< xD	91000	360000	< xQ	1800000	11	160	11000	5.3	110	550	290	< xD	350	11000	14	1	1.2	7100	4.9	2.6	1.7
Paradeisgartl	NH4NO3	0 cm	20210720_PG_TORASA_S_3_0cm	< xD	59000	390000	110	2000000	7.9	490	13000	6.9	110	420	330	< xD	290	11000	17	0.97	1.2	7200	4.4	4.5	2.4
Paradeisgartl	NH4NO3	20 cm	20210720_PG_TORASA_S_3_20cm	< xD	75000	340000	44	1800000	11	270	11000	5.4	100	460	360	< xD	310	11000	16	1	1.4	8000	5.2	3.4	0.47
Tigergarten	NH4NO3	0 cm	20210720_TG_TO_S_A_0cm	< xD	10000	280000	31	2700000	6.2	270	19000	7.6	130	120	330	< xD	320	8400	21	0.52	0.7	10000	2.7	< xQ	1.2
Tigergarten	NH4NO3	20 cm	20210720_TG_TO_S_A_20cm	< xD	8200	280000	< xQ	2900000	6.1	160	20000	7.5	140	130	350	< xD	290	9300	24	0.53	0.58	13000	2.5	< xQ	1.3
Tigergarten	NH4NO3	0 cm	20210720_TG_TO_S_G_0cm	< xD	12000	310000	< xQ	2700000	4	310	19000	8.1	130	140	330	< xD	400	9100	12	0.71	0.63	11000	3.3	1.1	1.4
Tigergarten	NH4NO3	20 cm	20210720_TG_TO_S_G_20cm	< xD	10000	270000	38	2700000	4.9	140	19000	7.5	130	130	350	< xD	270	9100	13	0.55	0.65	14000	2.7	< xQ	1.5
Tigergarten	NH4NO3	0 cm	20210720_TG_TO_S_T_0cm	< xD	7400	280000	< xQ	2600000	5.3	110	18000	7.4	130	130	290	< xD	310	8400	14	0.49	0.6	9700	2.4	< xQ	0.97
Tigergarten	NH4NO3	20 cm	20210720_TG_TO_S_T_20cm	< xD	8400	290000	< xQ	2700000	5.9	110	19000	7	130	130	290	< xD	300	8500	16	0.54	0.75	10000	2.5	0.82	1.1
Tigergarten	NH4NO3	0-10 cm	HMCZ2020 soil_2AB	< xD	17000	290000	32	2400000	5.8	54	18000	7.2	140	170	310	< xD	270	8000	19	0.24	1.2	8700	2.4	3.9	2.8
Tigergarten	NH4NO3	0-10 cm	HMCZ2020 soil_2AK	< xD	11000	260000	60	2300000	17	19	16000	5.7	120	140	280	< xD	290	7200	9.8	0.39	0.5	9000	1.2	0.64	2.3
Paradeisgartl	NH4NO3	0-10 cm	HMCZ2020 soil_7AB	< xD	82000	320000	< xQ	1700000	8.2	66	9700	4.2	89	320	240	< xD	290	9900	9.1	0.5	0.72	7000	4.8	2.1	1
Paradeisgartl	NH4NO3	0-10 cm	HMCZ2020 soil_7AK	< xD	2700	210000	< xQ	1700000	3.8	16	9900	3.7	76	250	250	< xD	160	9800	3.1	0.49	0.66	9000	2.7	< xQ	1.1
Paradeisgartl	NH4NO3	0-10 cm	HMCZ2020 soil_7BB	< xD	60000	330000	130	1600000	6.1	25	9200	4	72	130	170	< xQ	250	8200	14	0.52	0.55	5300	0.51	3.4	1
Paradeisgartl	NH4NO3	0-10 cm	HMCZ2020 soil_7BK	< xD	3700	250000	< xQ	1500000	4.2	19	8200	3.6	74	290	240	< xD	190	8600	8.5	0.44	0.64	7700	2.7	< xQ	1.1
Paradeisgartl	NH4NO3	0-10 cm	HMCZ2020 soil_7CB	< xD	65000	320000	51	1500000	6.8	18	8600	3.7	72	200	220	< xD	270	8100	6.6	0.74	0.76	5600	1.2	1.9	0.94
Paradeisgartl	NH4NO3	0-10 cm	HMCZ2020 soil_7CK	< xD	6900	250000	< xQ	1400000	5.3	25	7600	3.6	73	240	210	< xD	250	6800	7.7	0.43	0.6	6400	2.3	1.3	0.7
Paradeisgartl	NH4NO3	0-10 cm	HMCZ2020 soil_7DB	< xD	83000	300000	17	1700000	8.6	15	11000	3.8	81	210	220	< xD	230	9000	8	0.74	0.54	6500	2.4	0.73	1.2
Paradeisgartl	NH4NO3	0-10 cm	HMCZ2020 soil_7DK	< xD	3100	260000	< xQ	1600000	5.5	12	9600	4	78	200	260	< xD	310	8100	7	0.45	0.51	9500	1.7	< xQ	0.94
Paradeisgartl	NH4NO3	0-10 cm	HMCZ2020 soil_7EB	< xD	80000	310000	26	1600000	13	29	9700	4.1	84	290	220	< xD	210	9900	9.7	0.97	0.58	7300	2.8	1.1	1.2
Paradeisgartl	NH4NO3	0-10 cm	HMCZ2020 soil_7EK	< xD	23000	300000	43	1900000	3.7	23	11000	4.2	81	230	300	< xD	490	9600	2.6	1.6	0.8	9500	2	1.9	1.1

## Sheet: RSDs
Table B1: Relative standard deviations (RSDs) of the instrumental signal on the analyte based on 6 sweeps per reading, 1 reading per replicate and 6 replicates for plant samples
			m/z	9	23	25	27	44	51	55	57	59	60	63	68	71	85	88	98	107	114	138	205	208	238
Garden	Plant	Part	Sample-ID	Be	Na	Mg	Al	Ca	V	Mn	Fe	Co	Ni	Cu	Zn	Ga	Rb	Sr	Mo	Ag	Cd	Ba	Tl	Pb	U
Paradeisgartl	radish	leaf	20211108_20210720_PG_RA_B_1_uw	0.0560187	0.0563275	0.0509363	0.0657016	0.0525822	0.0209206	0.0493924	0.0411676	0.0909338	0.0727326	0.0500936	0.0473521	0.0551289	0.0482048	0.0313884	0.0145356	0.0573361	0.0375453	0.0334444	0.0604957	0.0377735	0.0311421
Paradeisgartl	radish	leaf	20211108_20210720_PG_RA_B_1_w	0.0267106	0.0576873	0.0782943	0.0240143	0.0406638	0.0402053	0.0384535	0.0340982	0.0334782	0.0328111	0.0146613	0.0241466	0.0278004	0.0364366	0.0288593	0.0324386	0.0383126	0.0310261	0.032445	0.035813	0.0530197	0.0370926
Paradeisgartl	radish	leaf	20211108_20210720_PG_RA_B_2_uw	0.063349	0.0449006	0.0585433	0.0399384	0.0204596	0.0215555	0.0135699	0.02384	0.0796153	0.0411632	0.0264478	0.0237299	0.0197978	0.0273012	0.0330138	0.0151282	0.11599	0.0682426	0.01869	0.0715462	0.0293489	0.0437006
Paradeisgartl	radish	leaf	20211108_20210720_PG_RA_B_2_w	0.0914033	0.0513242	0.056435	0.0586013	0.0276242	0.0241858	0.0310142	0.0288278	0.111685	0.0328963	0.0360084	0.0299159	0.0228701	0.0298013	0.0373019	0.0207067	0.0988348	0.046902	0.0349261	0.0423778	0.0351376	0.0498564
Paradeisgartl	lettuce	leaf	20211108_20210720_PG_SA_B_1_uw	0.0628674	0.0760963	0.047118	0.0517333	0.0402961	0.0348113	0.0489391	0.0524329	0.047441	0.0273129	0.0373744	0.0373719	0.0631551	0.0379509	0.0389414	0.0521404	0.0619935	0.0492618	0.0538723	0.0613782	0.0644589	0.0517049
Paradeisgartl	lettuce	leaf	20211108_20210720_PG_SA_B_1_w	0.0344222	0.0309144	0.0285747	0.0501413	0.0233771	0.0244192	0.030691	0.0299338	0.0310223	0.0391517	0.0313055	0.0166487	0.025314	0.0204036	0.0271109	0.0423805	0.0348222	0.0104247	0.0368953	0.0326505	0.00901402	0.029705
Paradeisgartl	lettuce	leaf	20211108_20210720_PG_SA_B_2_uw	0.0415567	0.0757107	0.028797	0.0406703	0.0317897	0.021658	0.0309086	0.0253325	0.0565516	0.0431759	0.0354648	0.0355966	0.0287118	0.0439381	0.0347432	0.0502563	0.0500266	0.0306315	0.0217701	0.0390162	0.022091	0.0211197
Paradeisgartl	lettuce	leaf	20211108_20210720_PG_SA_B_2_w	0.0549181	0.0366823	0.0563677	0.0461948	0.0231879	0.0193933	0.0283592	0.0151729	0.0329574	0.0315929	0.0222277	0.0139336	0.0220656	0.0239889	0.0232662	0.0341124	0.0382361	0.0235733	0.0319607	0.0450042	0.0237257	0.0374458
Paradeisgartl	radish	leaf	20211110_20210720_PG_RA_B_3_uw	0.0941697	0.0491512	0.0417823	0.0779837	0.0283439	0.0193179	0.0250628	0.0150863	0.128744	0.0394571	0.0268955	0.0339748	0.0585423	0.0368996	0.0223183	0.00632921	0.0464835	0.0261344	0.0253882	0.0575762	0.0421621	0.0283737
Paradeisgartl	radish	leaf	20211110_20210720_PG_RA_B_3_w	0.15898	0.0355374	0.0273905	0.0459683	0.0324159	0.0193575	0.0119456	0.0219867	0.110737	0.0266235	0.00879485	0.0242855	0.0206477	0.0200111	0.0264764	0.0205206	0.112677	0.050359	0.0382173	0.0709043	0.0228904	0.0194837
Paradeisgartl	lettuce	leaf	20211110_20210720_PG_SA_B_3_uw	0.0493356	0.0282106	0.0381237	0.0295459	0.0273926	0.0112831	0.0458401	0.0303696	0.057165	0.0457699	0.0381347	0.0485892	0.053156	0.0425959	0.0375547	0.0411222	0.0697176	0.0468725	0.0364327	0.0576197	0.0250266	0.0196355
Paradeisgartl	lettuce	leaf	20211110_20210720_PG_SA_B_3_w	0.0784043	0.0431974	0.0927015	0.0410671	0.0441522	0.0220882	0.0263644	0.0286955	0.0324924	0.0564565	0.0268152	0.0334631	0.0363803	0.0385536	0.0227926	0.0222548	0.0700921	0.0443394	0.027583	0.0714322	0.0262749	0.0218357
Paradeisgartl	tomato	pulp	20211112_20210720_PG_TO_F_1_ff	0.131533	0.0806146	0.0713476	0.044481	0.0302133	0.0370703	0.0342531	0.00832897	0.0309348	0.0398369	0.0258056	0.0311444	0.0494619	0.0280235	0.0279522	0.0509811	0.136015	0.0921633	0.0191834	0.126396	0.154174	0.248599
Paradeisgartl	tomato	skin	20211112_20210720_PG_TO_F_1_h	0.18557	0.0848894	0.0774481	0.0732028	0.0500603	0.0717545	0.0636818	0.0523085	0.0951778	0.115603	0.0512931	0.057439	0.0487361	0.0425295	0.0444324	0.0567893	0.243971	0.0827118	0.0705201	0.10777	0.103571	0.285764
Paradeisgartl	tomato	seed	20211112_20210720_PG_TO_F_1_s	0.157646	0.038451	0.0611065	0.0649711	0.029338	0.0373372	0.036664	0.0281289	0.06969	0.0701655	0.0208489	0.0143233	0.0768936	0.0457887	0.0341461	0.0390838	0.156022	0.0573313	0.0440066	0.0768923	0.143597	0.0655302
Paradeisgartl	tomato	pulp	20211112_20210720_PG_TO_F_2_ff	0.134379	0.0427751	0.0297797	0.0302336	0.0251774	0.0287769	0.0219607	0.0111707	0.0678041	0.03485	0.0190058	0.0342425	0.0912077	0.0480496	0.0412744	0.0334243	0.0789551	0.0483299	0.0309915	0.0902186	0.0981994	0.210115
Paradeisgartl	tomato	skin	20211112_20210720_PG_TO_F_2_h	0.199356	0.0729563	0.123668	0.0726269	0.0418889	0.0367905	0.0434383	0.0184986	0.0326993	0.0791484	0.019983	0.0342369	0.0714565	0.0179994	0.0231657	0.0230861	0.14269	0.064158	0.0630008	0.1247	0.0550933	0.131009
Paradeisgartl	tomato	seed	20211112_20210720_PG_TO_F_2_s	0.191051	0.043018	0.0652128	0.0641717	0.0421115	0.0489178	0.0177939	0.0173638	0.104102	0.145442	0.0474765	0.0615303	0.085577	0.0368475	0.0360144	0.0475778	0.144458	0.0549609	0.0266535	0.075534	0.141717	0.202636
Paradeisgartl	tomato	pulp	20211112_20210720_PG_TO_F_3_ff	0.303378	0.0351871	0.0811992	0.0853615	0.0280749	0.0492954	0.023219	0.0164648	0.10389	0.109347	0.0385649	0.0238004	0.0744044	0.0337243	0.0251251	0.0305158	0.0668907	0.0287933	0.0341736	0.132992	0.0975117	0.31176
Paradeisgartl	tomato	skin	20211112_20210720_PG_TO_F_3_h	0.134109	0.0268408	0.0794305	0.0371665	0.0294224	0.0523775	0.0461719	0.0186513	0.0543983	0.045314	0.02273	0.031951	0.087883	0.0337879	0.0318658	0.0438088	0.103844	0.0894218	0.024525	0.110441	0.120878	0.131215
Paradeisgartl	tomato	seed	20211112_20210720_PG_TO_F_3_s	0.326473	0.0719174	0.0593248	0.0361047	0.0868677	0.0572131	0.024099	0.0137892	0.0527629	0.0553141	0.0286176	0.0213944	0.126325	0.0226451	0.0159651	0.00850782	0.134966	0.0516773	0.0296296	0.238533	0.115889	0.145107
Tigergarten	tomato	pulp	20211112_20210720_TG_TO_F_G_ff	0.0879929	0.0506259	0.0583367	0.0578651	0.0447678	0.0663178	0.0509441	0.0308693	0.0598318	0.0807105	0.0398173	0.0394457	0.127276	0.03469	0.0445305	0.0296488	0.147978	0.0785509	0.0423567	0.238455	0.099392	0.232895
Tigergarten	tomato	seed	20211112_20210720_TG_TO_F_G_s	0.165225	0.0334357	0.0638699	0.0681121	0.0268794	0.0566902	0.0265638	0.00857416	0.0679273	0.067702	0.0281024	0.0401944	0.0586008	0.0100562	0.0303809	0.0289924	0.0945599	0.0961133	0.0109269	0.195082	0.0866214	0.234078
Paradeisgartl	radish	bulb_s	20211115_20210720_PG_RA_K_1_h	0.0144893	0.0539195	0.0407353	0.0572124	0.0233177	0.0265965	0.033816	0.0268687	0.043344	0.0191004	0.0148827	0.0284123	0.0358141	0.019158	0.0192003	0.0245152	0.0621364	0.0335971	0.0234599	0.0351101	0.0260452	0.0268497
Paradeisgartl	radish	bulb_i	20211115_20210720_PG_RA_K_1_i	0.110768	0.0318079	0.0616453	0.0622762	0.0340673	0.0155216	0.0116678	0.0220557	0.0377258	0.0417087	0.0325802	0.0265392	0.0688726	0.0242176	0.0709077	0.0229945	0.101454	0.0423764	0.0106032	0.0332674	0.0658667	0.0417359
Paradeisgartl	radish	root	20211115_20210720_PG_RA_K_1_wz	0.0623128	0.0507221	0.0500891	0.045275	0.0402961	0.0224583	0.0161083	0.0186839	0.0211042	0.0140759	0.0231659	0.0192929	0.0106615	0.0164378	0.0162319	0.0241509	0.0470033	0.0275012	0.0311794	0.0371019	0.0264524	0.0299268
Paradeisgartl	radish	bulb_s	20211115_20210720_PG_RA_K_2_h	0.112979	0.0598425	0.0316964	0.0494983	0.0207062	0.0318225	0.0119959	0.0159125	0.0293951	0.04432	0.0086708	0.0177186	0.104313	0.0347922	0.0832441	0.0315055	0.0663244	0.0607945	0.0226188	0.0351019	0.0310717	0.0290551
Paradeisgartl	radish	bulb_i	20211115_20210720_PG_RA_K_2_i	0.10412	0.0286205	0.0354016	0.0258986	0.0247964	0.0342317	0.034362	0.0175987	0.0793616	0.044244	0.0338886	0.0321036	0.0843096	0.0332397	0.0412452	0.0245967	0.153174	0.0552338	0.0225753	0.0339031	0.0559573	0.09612
Paradeisgartl	radish	root	20211115_20210720_PG_RA_K_2_wz	0.0992122	0.0350793	0.0441984	0.0755688	0.0391222	0.0251754	0.0241945	0.0128842	0.00938968	0.0383459	0.0343497	0.0459282	0.0219836	0.0198918	0.0331444	0.0322177	0.0641947	0.0545024	0.0245718	0.0444649	0.0340839	0.0177
Paradeisgartl	radish	bulb_s	20211115_20210720_PG_RA_K_3_h	0.0863531	0.0317391	0.0440251	0.0343102	0.0302704	0.0309504	0.0321288	0.0311844	0.0560976	0.0423124	0.0397307	0.0327169	0.0557938	0.0289266	0.0253767	0.0316109	0.078294	0.0536661	0.0357806	0.0458396	0.0297635	0.0206318
Paradeisgartl	radish	bulb_i	20211115_20210720_PG_RA_K_3_i	0.179596	0.0663642	0.0538046	0.0890111	0.0251019	0.0385386	0.0252927	0.024402	0.061946	0.109259	0.0426863	0.0390959	0.0780324	0.0482715	0.10688	0.0535575	0.172451	0.0951196	0.0408037	0.027864	0.0400687	0.0508165
Paradeisgartl	radish	root	20211115_20210720_PG_RA_K_3_wz	0.0704467	0.0529086	0.0514313	0.0486497	0.0221781	0.0170225	0.0392038	0.0180223	0.0387763	0.0386296	0.0491598	0.0262624	0.0198697	0.0212992	0.0281167	0.0315391	0.0501328	0.0394875	0.037454	0.0284756	0.0321869	0.0258596
Tigergarten	tomato	pulp	20211115_20210720_TG_TO_F_A_ff	0.192701	0.0865642	0.148238	0.12227	0.120026	0.0987507	0.0531662	0.0389618	0.0741716	0.0538821	0.0340516	0.0424496	0.101446	0.0333262	0.0160696	0.0112933	0.123206	0.0442473	0.0266616	0.164583	0.12441	0.0846387
Tigergarten	tomato	skin	20211115_20210720_TG_TO_F_A_h	0.117802	0.125284	0.0813891	0.0487569	0.0461864	0.0520214	0.0276241	0.0110608	0.0321732	0.0554597	0.0321596	0.0136074	0.0930571	0.0338559	0.0204308	0.0302848	0.0970716	0.0903339	0.0158265	0.241872	0.0759821	0.278887
Tigergarten	tomato	seed	20211115_20210720_TG_TO_F_A_s	0.0826753	0.032461	0.0682653	0.09056	0.0546284	0.0537173	0.0507932	0.0264676	0.0275498	0.0599018	0.0274633	0.0374883	0.0523626	0.0331837	0.0487061	0.0385215	0.15879	0.0731849	0.0350034	0.173719	0.0863102	0.201528
Tigergarten	tomato	skin	20211115_20210720_TG_TO_F_G_h	0.176191	0.0693284	0.0488482	0.0485219	0.0220519	0.0272933	0.0288957	0.0172411	0.0450653	0.0657285	0.016487	0.012921	0.110764	0.02975	0.0198562	0.0194076	0.100598	0.0897678	0.0200766	0.107374	0.0851657	0.174606
Tigergarten	tomato	pulp	20211115_20210720_TG_TO_F_T_ff	0.102909	0.0568761	0.00874951	0.0638499	0.0294132	0.0277213	0.0272156	0.0106467	0.0510627	0.0345087	0.0226445	0.0284998	0.0417837	0.0217189	0.0161677	0.0325164	0.245117	0.0817845	0.0347278	0.138716	0.108109	0.177192
Tigergarten	tomato	skin	20211115_20210720_TG_TO_F_T_h	0.148341	0.0480257	0.0473109	0.0469123	0.0418913	0.0444832	0.0272868	0.0152947	0.0777572	0.0459124	0.0301885	0.0210397	0.115047	0.0217056	0.0175944	0.0273801	0.190611	0.0534629	0.0404492	0.160171	0.0647637	0.100222
Tigergarten	tomato	seed	20211115_20210720_TG_TO_F_T_s	0.0925272	0.052478	0.0297148	0.0371744	0.0396531	0.0756255	0.0423402	0.0118853	0.0559215	0.0637461	0.0227742	0.0221143	0.0632111	0.0405189	0.0421432	0.0288173	0.150033	0.0821845	0.0210652	0.192354	0.178476	0.199021
Paradeisgartl	lettuce	leaf (washed)	20221130_20210720_PG_SA_B_01_1	0.0224375	0.025293	0.0226153	0.0166097	0.0163967	0.0126425	0.0261153	0.0335752	0.035544	0.0637551	0.0356869	0.0419298	0.0274268	0.0366836	0.0485779	0.0366442	0.030546	0.0240642	0.0159899	0.0295386	0.0258201	0.0263744
Paradeisgartl	lettuce	leaf (washed)	20221130_20210720_PG_SA_B_01_2	0.0146171	0.0351905	0.0310044	0.0430064	0.0147527	0.0141212	0.0106768	0.0167482	0.0193415	0.0362347	0.0170172	0.00506897	0.00971015	0.0177393	0.00657902	0.0152829	0.0602535	0.0204356	0.0182414	0.0069147	0.026274	0.0222443
Paradeisgartl	lettuce	leaf (washed)	20221130_20210720_PG_SA_B_01_3	0.0427431	0.0314786	0.04336	0.0136639	0.020656	0.014887	0.0178358	0.0171632	0.0258366	0.0127434	0.0180005	0.015966	0.0134665	0.0120466	0.0211549	0.0133579	0.026358	0.0148384	0.025076	0.0309673	0.0426172	0.031629
Paradeisgartl	lettuce	leaf (washed)	20221130_20210720_PG_SA_B_01_4	0.0223169	0.0577595	0.0162114	0.0101392	0.0215514	0.0187801	0.0191132	0.0180028	0.022414	0.0192134	0.00804972	0.02007	0.0281805	0.0129541	0.0269808	0.0312698	0.0443803	0.0343852	0.0184135	0.0279901	0.0178139	0.213537
Paradeisgartl	lettuce	leaf (washed)	20221130_20210720_PG_SA_B_01_5	0.0923342	0.0537555	0.0154902	0.0302977	0.0223624	0.0130918	0.0104542	0.0281164	0.0164823	0.0338171	0.0211531	0.0191706	0.0207609	0.0205302	0.0240594	0.0217552	0.0267573	0.0273869	0.0205756	0.0202118	0.023187	0.0166779
Paradeisgartl	lettuce	leaf (washed)	20221130_20210720_PG_SA_B_01-02	0.0933797	0.10128	0.108447	0.0698128	0.0854139	0.0858419	0.102096	0.110593	0.100903	0.0852831	0.0883458	0.0800113	0.0928616	0.0651382	0.0863824	0.0931893	0.0526052	0.0965288	0.0962189	0.0924574	0.0969868	0.126901
Paradeisgartl	lettuce	leaf (washed)	20221130_20210720_PG_SA_B_02_1	0.0326465	0.0305112	0.0313114	0.0296696	0.0266348	0.0224306	0.009872	0.0131505	0.0278874	0.0284265	0.0146319	0.00989835	0.019255	0.0230303	0.0245783	0.0229863	0.0503078	0.0192371	0.0177966	0.0312774	0.0239663	0.048807
Paradeisgartl	lettuce	leaf (washed)	20221130_20210720_PG_SA_B_02_2	0.00871494	0.0455829	0.0252063	0.0267329	0.020102	0.0186457	0.022708	0.0203504	0.0330711	0.0323273	0.0218944	0.0224831	0.0216184	0.0267079	0.0220815	0.0286276	0.0386173	0.0213406	0.00873121	0.0292815	0.0224204	0.0148186
Paradeisgartl	lettuce	leaf (washed)	20221130_20210720_PG_SA_B_03_1	0.0228679	0.0371327	0.0269391	0.0580384	0.0267991	0.0209966	0.0351373	0.0327187	0.0414931	0.0308746	0.0294964	0.0155875	0.0136789	0.0271019	0.0231496	0.01357	0.0626842	0.0117622	0.0355767	0.0389018	0.0369654	0.012904
Paradeisgartl	lettuce	leaf (washed)	20221130_20210720_PG_SA_B_03_2	0.0474134	0.0443335	0.0264772	0.0504236	0.0276719	0.0265215	0.0175748	0.0137523	0.0257234	0.0348504	0.0168185	0.02149	0.0273668	0.0185722	0.007211	0.0124526	0.0531699	0.0138414	0.0152411	0.0491642	0.0422636	0.0226155
Paradeisgartl	lettuce	leaf (washed)	20221130_20210720_PG_SA_B_03_3	0.0204943	0.0393165	0.0258463	0.0470927	0.0253162	0.0344412	0.0242947	0.0192891	0.0376445	0.00945906	0.0166534	0.0238532	0.011173	0.0252865	0.0126099	0.0167391	0.0589661	0.017938	0.0246373	0.0225877	0.0226555	0.0174663
Paradeisgartl	lettuce	leaf (washed)	20221130_20210720_PG_SA_B_03_4	0.0248457	0.0473235	0.0219904	0.0274756	0.0254471	0.0101894	0.0160458	0.00909337	0.0227417	0.0301225	0.0160639	0.0283709	0.0130018	0.0122813	0.0137768	0.0249453	0.0432819	0.0408833	0.00701241	0.0590514	0.0304723	0.0322667
Paradeisgartl	lettuce	leaf (washed)	20221130_20210720_PG_SA_B_03_5	0.0945599	0.0956351	0.126635	0.0832166	0.0834564	0.0848917	0.0933771	0.133515	0.0834643	0.0837448	0.0774599	0.0926684	0.0977142	0.0502335	0.0998085	0.11514	0.109122	0.112067	0.0980604	0.049995	0.104945	0.110888
Table B2: Relative standard deviations (RSDs) of the instrumental signal on the analyte based on 6 sweeps per reading, 1 reading per replicate and 6 replicates for soil samples
			m/z	9	23	25	27	44	51	55	57	59	60	63	68	71	85	88	98	107	114	138	205	208	238
Garden	Matrix	Depth	Sample-ID	Be	Na	Mg	Al	Ca	V	Mn	Fe	Co	Ni	Cu	Zn	Ga	Rb	Sr	Mo	Ag	Cd	Ba	Tl	Pb	U
Paradeisgartl	Aqua Regia	0 cm	20231121_20210720_PG_TO_S_1_0cm	0.0310738	0.0477739	0.0206342	0.0316114	0.0225194	0.0708392	0.0179022	0.03319	0.0393907	0.0300526	0.0457481	0.0386814	0.0208883	0.0396743	0.120326	0.0359556	0.0293155	0.0357121	0.0220264	0.0327554	0.0198674	0.0160347
Paradeisgartl	Aqua Regia	20 cm	20231121_20210720_PG_TO_S_1_20cm	0.0231563	0.0498101	0.0246681	0.0412121	0.0256304	0.0210167	0.0137045	0.0159005	0.0338085	0.0241987	0.0159947	0.0305837	0.0436173	0.0393115	0.0144199	0.0403607	0.0404961	0.0297162	0.0228817	0.0136857	0.0276226	0.0231185
Paradeisgartl	Aqua Regia	0 cm	20231121_20210720_PG_RASA_S_1_0cm	0.0436529	0.0436651	0.0294014	0.0300078	0.0219059	0.0162829	0.0171219	0.0172094	0.026909	0.0206131	0.015448	0.0429514	0.0636614	0.0389408	0.0305444	0.0348242	0.0331263	0.0116154	0.105476	0.0436428	0.0238745	0.0200454
Paradeisgartl	Aqua Regia	20 cm	20231121_20210720_PG_RASA_S_1_20cm	0.029467	0.0393318	0.0327513	0.0361033	0.0171845	0.0172184	0.00947939	0.0156625	0.0108313	0.036883	0.0218863	0.0306181	0.0264154	0.0260261	0.117296	0.0953846	0.101066	0.0395385	0.0416767	0.057803	0.024325	0.0352749
Paradeisgartl	Aqua Regia	0 cm	20231121_20210720_PG_TORASA_S_2_0cm	0.0636573	0.0322476	0.0277573	0.0379585	0.0290539	0.0199842	0.0174587	0.020949	0.0243586	0.0189218	0.0233673	0.0244281	0.0195851	0.023177	0.0352579	0.025732	0.0215031	0.026539	0.0184415	0.0284416	0.0133693	0.0324851
Paradeisgartl	Aqua Regia	20 cm	20231121_20210720_PG_TORASA_S_2_20cm	0.0255543	0.0323085	0.0224435	0.0184465	0.0122689	0.0260367	0.0304199	0.0228353	0.0268979	0.0356991	0.0266599	0.019408	0.0234396	0.0222032	0.0155475	0.0411903	0.0276484	0.0337066	0.016798	0.034261	0.02335	0.0221984
Paradeisgartl	Aqua Regia	0 cm	20231121_20210720_PG_TORASA_S_3_0cm	0.0158856	0.0247237	0.0343604	0.0398752	0.0194826	0.0150023	0.0372491	0.0434554	0.0512915	0.0165721	0.0403837	0.0376607	0.049822	0.0209008	0.0202818	0.0402627	0.0470378	0.0258924	0.0269945	0.0363796	0.0152221	0.0195051
Paradeisgartl	Aqua Regia	20 cm	20231121_20210720_PG_TORASA_S_3_20cm	0.0475411	0.0361678	0.0185631	0.0267696	0.0166846	0.0222501	0.0294401	0.0115796	0.023991	0.0293173	0.00662144	0.0306853	0.0185962	0.0471628	0.0535766	0.0751639	0.0568774	0.0200479	0.0175948	0.0196031	0.0215792	0.0169806
Paradeisgartl	Aqua Regia	0 cm	20231121_20210720_PG_S_Pb_0cm	0.0130366	0.0346558	0.0173441	0.0381556	0.0179461	0.0230113	0.0275136	0.0203269	0.049419	0.0231972	0.0411421	0.0277501	0.0188654	0.0232603	0.127006	0.0226408	0.0316064	0.0499049	0.0180397	0.0286651	0.00793069	0.0137383
Paradeisgartl	Aqua Regia	20 cm	20231121_20210720_PG_S_Pb_20cm	0.0211266	0.0619005	0.0268825	0.0551127	0.015438	0.0155171	0.0110682	0.0335436	0.0279271	0.0480469	0.0235979	0.0356798	0.0238353	0.0469882	0.103857	0.0503144	0.0478022	0.0428372	0.0160581	0.0163912	0.0228783	0.0439311
Paradeisgartl	Aqua Regia	30 cm	20231121_20210720_PG_S_Pb_30cm	0.0260635	0.0309995	0.0280793	0.0534338	0.0191362	0.0139477	0.013835	0.0298123	0.030257	0.0187987	0.0274193	0.0221024	0.0260835	0.0398507	0.0206039	0.0240089	0.0171635	0.00859619	0.031929	0.0206344	0.0254132	0.032189
Tigergarten	Aqua Regia	0 cm	20231121_20210720_TG_TO_S_G_0cm	0.0473533	0.0531844	0.0673977	0.0962774	0.0768511	0.0731413	0.0713512	0.0716444	0.0732062	0.0872337	0.0713115	0.0635215	0.0886038	0.0286475	0.0600517	0.0636378	0.0419096	0.0584697	0.0457693	0.0596831	0.0675113	0.0613081
Tigergarten	Aqua Regia	20 cm	20231121_20210720_TG_TO_S_G_20cm	0.0361111	0.0468863	0.0339275	0.0525078	0.0321678	0.0275293	0.025782	0.023974	0.0255104	0.0242515	0.0457991	0.0265631	0.0132979	0.0337693	0.0166514	0.0374515	0.0588251	0.0464004	0.106631	0.035562	0.0230634	0.0225758
Tigergarten	Aqua Regia	0 cm	20231121_20210720_TG_TO_S_A_0cm	0.0276664	0.0386304	0.0322414	0.0345499	0.0243201	0.029635	0.0323058	0.0134265	0.0323276	0.0325734	0.0420062	0.0264323	0.0255488	0.0305163	0.0460955	0.0507155	0.0639241	0.0426785	0.0377006	0.0211149	0.0223715	0.0164522
Tigergarten	Aqua Regia	20 cm	20231121_20210720_TG_TO_S_A_20cm	0.0255446	0.0347478	0.0413585	0.0243407	0.0176408	0.00885835	0.019422	0.0234817	0.0135542	0.0189163	0.0255572	0.0384935	0.0126146	0.0405134	0.0335286	0.0219845	0.0696462	0.0494577	0.0152783	0.0420573	0.0292574	0.0274991
Tigergarten	Aqua Regia	0 cm	20231121_20210720_TG_TO_S_T_0cm	0.0512639	0.0367377	0.015066	0.0574356	0.0260322	0.0171618	0.033446	0.0302797	0.0321715	0.019011	0.0372983	0.0159563	0.0282361	0.0330804	0.0318713	0.05426	0.0787812	0.059042	0.0196028	0.0350703	0.0212203	0.021578
Tigergarten	Aqua Regia	20 cm	20231121_20210720_TG_TO_S_T_20cm	0.0463521	0.0309485	0.0335496	0.0214418	0.0183759	0.0350402	0.0261774	0.0166173	0.0293108	0.0381995	0.0392745	0.0316548	0.0322982	0.0245569	0.027708	0.0448715	0.0532723	0.0434019	0.030491	0.0397837	0.0186261	0.0217452
Paradeisgartl	NH4NO3	0 cm	20210720_PG_RASA_S_1_0cm	0.242491	0.0463133	0.045105	0.175174	0.0324049	0.0368538	0.0480665	0.0449291	0.0702188	0.0897106	0.0500605	0.0463074	0.264099	0.0177286	0.0235296	0.0503497	0.0851528	0.113912	0.0224863	0.0639308	0.0529327	0.0459411
Paradeisgartl	NH4NO3	20 cm	20210720_PG_RASA_S_1_20cm	0.196052	0.0612411	0.0579265	0.441104	0.0343863	0.0248206	0.0447052	0.0376459	0.0761746	0.068905	0.0276922	0.0498578	0.209762	0.0433618	0.0624093	0.0940231	0.123588	0.105766	0.0165439	0.022309	0.0801205	0.0555835
Paradeisgartl	NH4NO3	0 cm	20210720_PG_S_Pb_0cm	0.156212	0.0583122	0.0447925	0.24002	0.0396261	0.0478146	0.0425626	0.0543558	0.0565427	0.0590314	0.0244519	0.0357805	0.219089	0.0395692	0.0304149	0.0842134	0.102204	0.0481973	0.0238954	0.0434982	0.0694042	0.0545772
Paradeisgartl	NH4NO3	20 cm	20210720_PG_S_Pb_20cm	0.112916	0.0387109	0.0322501	0.261827	0.0183263	0.0348832	0.0258621	0.026513	0.0341524	0.0352593	0.0419196	0.0515783	0.237648	0.0218586	0.0159066	0.0618106	0.128921	0.115454	0.0315637	0.0426349	0.0641421	0.0392043
Paradeisgartl	NH4NO3	30 cm	20210720_PG_S_Pb_30cm	0.267103	0.0542444	0.0583242	0.0733358	0.0259682	0.0619252	0.0280627	0.0194135	0.0906225	0.0516878	0.0450377	0.0272744	0.314546	0.0458846	0.0562349	0.0438954	0.0275531	0.121563	0.0237286	0.0240578	0.0927937	0.0493443
Paradeisgartl	NH4NO3	0 cm	20210720_PG_TO_S_1_0cm	0.0737713	0.0418726	0.0627785	0.199568	0.0373534	0.0284732	0.0307269	0.0318388	0.078253	0.0785116	0.0366425	0.0550587	0.342521	0.0300388	0.0576395	0.0567019	0.196544	0.101817	0.0480571	0.0607003	0.0529871	0.0903284
Paradeisgartl	NH4NO3	20 cm	20210720_PG_TO_S_1_20cm	0.093486	0.0761965	0.065647	0.255158	0.0623826	0.0525791	0.0775145	0.065806	0.114953	0.065416	0.064863	0.0456333	0.182919	0.0454008	0.0442542	0.0597847	0.133712	0.10541	0.0270829	0.0316714	0.0388956	0.0467974
Paradeisgartl	NH4NO3	0 cm	20210720_PG_TORASA_S_2_0cm	0.0927279	0.0584697	0.0552045	0.542251	0.0381678	0.0495928	0.0285429	0.0411941	0.0759504	0.0477588	0.0178727	0.0326193	0.327491	0.0451902	0.0349808	0.0404821	0.120582	0.198141	0.0263472	0.0315122	0.0671216	0.0171848
Paradeisgartl	NH4NO3	20 cm	20210720_PG_TORASA_S_2_20cm	0.140161	0.0733736	0.0524962	0.324063	0.0464584	0.0286209	0.04665	0.0315213	0.0627104	0.0155106	0.0286175	0.0361805	0.332639	0.0305829	0.0379411	0.0449294	0.127404	0.109886	0.026281	0.0332492	0.0864895	0.0377859
Paradeisgartl	NH4NO3	0 cm	20210720_PG_TORASA_S_3_0cm	0.159059	0.0357984	0.0689648	0.308668	0.0388795	0.070074	0.0258056	0.0145777	0.0511211	0.0528212	0.0331822	0.0419556	0.173595	0.0351854	0.0475621	0.035188	0.12389	0.0578556	0.0433783	0.0397313	0.0536994	0.0535812
Paradeisgartl	NH4NO3	20 cm	20210720_PG_TORASA_S_3_20cm	0.137101	0.0608473	0.0674414	0.752144	0.0358164	0.0356154	0.0530672	0.0635908	0.0473346	0.0694805	0.0444909	0.0267319	0.340151	0.0220164	0.0432564	0.0529379	0.154327	0.0592144	0.0398234	0.0478111	0.0415927	0.097233
Tigergarten	NH4NO3	0 cm	20210720_TG_TO_S_A_0cm	0.147223	0.0229034	0.0555709	0.373212	0.024531	0.0297757	0.0323092	0.0119813	0.0594183	0.04329	0.0570208	0.0414473	0.383846	0.0248931	0.0368935	0.0538392	0.158269	0.124534	0.0398554	0.0446907	0.126083	0.0667575
Tigergarten	NH4NO3	20 cm	20210720_TG_TO_S_A_20cm	0.124179	0.0395596	0.0302632	0.17876	0.0357921	0.0336083	0.0198208	0.0272081	0.0413173	0.0603226	0.0217468	0.0159193	0.503244	0.0288814	0.0290296	0.0439994	0.142658	0.166297	0.0496357	0.027668	0.0854269	0.0560695
Tigergarten	NH4NO3	0 cm	20210720_TG_TO_S_G_0cm	0.23873	0.0180061	0.0362457	0.129364	0.0301562	0.0343979	0.0307576	0.0360207	0.0539202	0.0767794	0.0453094	0.0315006	0.355074	0.0600299	0.0497503	0.0670432	0.128186	0.141036	0.0190404	0.0375891	0.0871117	0.0240278
Tigergarten	NH4NO3	20 cm	20210720_TG_TO_S_G_20cm	0.163745	0.0267818	0.0557039	0.973749	0.0309027	0.0421396	0.0391453	0.036759	0.0616382	0.0285317	0.0173562	0.0278243	0.365149	0.0256435	0.0350154	0.0510442	0.167754	0.180079	0.0342344	0.0809679	0.0508606	0.0582515
Tigergarten	NH4NO3	0 cm	20210720_TG_TO_S_T_0cm	0.148739	0.0564651	0.0467925	0.0662122	0.0386096	0.0663664	0.028952	0.0206527	0.0569215	0.0468904	0.0262682	0.0262939	0.363318	0.0452067	0.0401052	0.0483133	0.136457	0.127603	0.0145404	0.046813	0.0813084	0.0634009
Tigergarten	NH4NO3	20 cm	20210720_TG_TO_S_T_20cm	0.234181	0.0491016	0.0371046	0.0769867	0.0254656	0.0753548	0.0235918	0.0282381	0.0443157	0.0667631	0.0242311	0.0542695	0.319022	0.0318147	0.0283272	0.0359977	0.184444	0.188628	0.0306942	0.0589285	0.110242	0.0463649
Tigergarten	NH4NO3	0-10 cm	HMCZ2020 soil_2AB	0.297433	0.0420893	0.056773	0.259075	0.0439044	0.0454876	0.039842	0.03658	0.0625388	0.0454529	0.0258112	0.0273377	0.519561	0.0313304	0.0365704	0.0335402	0.249792	0.168636	0.0304352	0.0200845	0.0583886	0.0371584
Tigergarten	NH4NO3	0-10 cm	HMCZ2020 soil_2AK	0.0826753	0.0333421	0.0323583	0.167214	0.0268021	0.0284985	0.0245024	0.0311185	0.0725887	0.0314775	0.0170181	0.0368849	0.5	0.0177246	0.0253554	0.0223563	0.153586	0.175291	0.0375299	0.0490731	0.0983727	0.0452277
Paradeisgartl	NH4NO3	0-10 cm	HMCZ2020 soil_7AB	0.240936	0.0339492	0.0448217	0.116991	0.0346693	0.0713444	0.0381431	0.0299813	0.0675307	0.0569155	0.0334343	0.0386024	0.200778	0.0155035	0.0374164	0.0468062	0.15105	0.0937763	0.0427598	0.0185612	0.0409236	0.0631731
Paradeisgartl	NH4NO3	0-10 cm	HMCZ2020 soil_7AK	0.195369	0.0631271	0.055276	0.106381	0.0414162	0.0563497	0.0395864	0.0296232	0.0601285	0.0717535	0.0301222	0.0142287	0.544116	0.0423181	0.0344541	0.0532444	0.159519	0.118436	0.0383915	0.0656723	0.100812	0.0615572
Paradeisgartl	NH4NO3	0-10 cm	HMCZ2020 soil_7BB	0.155194	0.0387519	0.0672062	0.326234	0.0243764	0.0636528	0.040314	0.02493	0.0769625	0.0742476	0.0409153	0.0218288	0.137939	0.0377536	0.0384632	0.0568063	0.0933028	0.0829518	0.0213773	0.0745806	0.0644927	0.0525271
Paradeisgartl	NH4NO3	0-10 cm	HMCZ2020 soil_7BK	0.219255	0.0473427	0.0567923	0.548856	0.033738	0.0354609	0.0243446	0.0215851	0.0374517	0.0365205	0.0287918	0.0278866	0.231084	0.0361439	0.0203168	0.0589275	0.179894	0.130812	0.0395219	0.0484578	0.0978665	0.0417424
Paradeisgartl	NH4NO3	0-10 cm	HMCZ2020 soil_7CB	0.194654	0.0750241	0.0583208	0.41129	0.0301113	0.0451111	0.0272189	0.0251378	0.11514	0.0615424	0.0325957	0.0358398	0.235966	0.0501222	0.0513583	0.0370211	0.138974	0.155868	0.0440795	0.0558164	0.0507102	0.0814592
Paradeisgartl	NH4NO3	0-10 cm	HMCZ2020 soil_7CK	0.230531	0.0329063	0.0785655	0.211171	0.0369168	0.0342369	0.0453451	0.0288703	0.0563187	0.0442906	0.0331648	0.0716169	0.17529	0.0207866	0.0308563	0.0881208	0.151636	0.178899	0.0255095	0.0283701	0.113269	0.0949657
Paradeisgartl	NH4NO3	0-10 cm	HMCZ2020 soil_7DB	0.0592556	0.0504065	0.0635501	0.180082	0.0432508	0.0617947	0.0424892	0.0289394	0.0639604	0.0798426	0.0352748	0.0279565	0.18059	0.0262414	0.0190235	0.0629135	0.184882	0.166657	0.0374015	0.0573509	0.0927203	0.113669
Paradeisgartl	NH4NO3	0-10 cm	HMCZ2020 soil_7DK	0.112437	0.0416013	0.0558245	0.358445	0.0363127	0.0601516	0.0338964	0.0225114	0.0504601	0.0553354	0.0183407	0.0413863	0.311532	0.0405495	0.0352715	0.0582212	0.115814	0.163889	0.031027	0.0182444	0.0782599	0.0329573
Paradeisgartl	NH4NO3	0-10 cm	HMCZ2020 soil_7EB	0.107742	0.0127375	0.0215068	0.203446	0.0401107	0.036277	0.0414789	0.0359691	0.0597274	0.0433776	0.022883	0.0326321	0.216654	0.02913	0.0336709	0.0769619	0.153758	0.127987	0.0368173	0.0478626	0.0485279	0.0338504
Paradeisgartl	NH4NO3	0-10 cm	HMCZ2020 soil_7EK	0.212581	0.0456454	0.0393242	0.136393	0.0403336	0.038101	0.0551926	0.0202098	0.0756104	0.0754758	0.0231628	0.0507588	0.431343	0.0274853	0.0202851	0.0280748	0.0848162	0.136458	0.0125567	0.0589785	0.0510817	0.0676887

## Sheet: xL_xQ
Table C1: Ranges of the limits of detection (xD) and quantification (xQ) over the course of the measurements, calculated based on the standard deviation of the procedural blanks (n = 4 for plant digestions, n = 3 for soil extraction)
m/z	9	23	25	27	44	51	55	57	59	60	63	68	71	85	88	98	107	114	138	205	208	238
	Be [ng/g]	Na [ng/g]	Mg [ng/g]	Al [ng/g]	Ca [ng/g]	V [ng/g]	Mn [ng/g]	Fe [ng/g]	Co [ng/g]	Ni [ng/g]	Cu [ng/g]	Zn [ng/g]	Ga [ng/g]	Rb [ng/g]	Sr [ng/g]	Mo [ng/g]	Ag [ng/g]	Cd [ng/g]	Ba [ng/g]	Tl [ng/g]	Pb [ng/g]	U [ng/g]
xD	0.00071 - 0.0037	0.3 - 8.4	0.071 - 2.4	0.035 - 0.42	5.7 - 120	0.0038 - 0.63	0.0075 - 0.11	0.95 - 24	0.00041 - 0.025	0.0023 - 0.43	0.0078 - 0.099	0.031 - 0.45	0.00043 - 0.0077	0.00038 - 0.0016	0.002 - 0.21	0.00041 - 0.015	0.00055 - 0.0041	0.00016 - 0.0094	0.0021 - 0.25	0.000078 - 0.0052	0.00099 - 0.018	0.000027 - 0.0018
xQ	0.0024 - 0.012	0.99 - 28	0.24 - 8.1	0.12 - 1.4	19 - 410	0.013 - 2.1	0.025 - 0.35	3.2 - 79	0.0014 - 0.084	0.0076 - 1.4	0.026 - 0.33	0.1 - 1.5	0.0014 - 0.026	0.0013 - 0.0055	0.0066 - 0.71	0.0014 - 0.048	0.0018 - 0.014	0.00055 - 0.031	0.0071 - 0.84	0.00026 - 0.017	0.0033 - 0.06	0.000089 - 0.006

## Sheet: Validation_elemental_analysis
Table D1: Mass fractions, biases and z-scores (where applicable) obtained for the certified reference materials (CRMs) analysed along with the samples. Red background of z-scores indicates disagreement with the certified value, orange background indicates weak agreement and green background indicates satisfactory agreement.
		m/z	9	23	25	27	44	51	55	57	59	60	63	68	71	85	88	98	107	114	138	205	208	238
CRM	Parameter	Sample-ID	Be	Na	Mg	Al	Ca	V	Mn	Fe	Co	Ni	Cu	Zn	Ga	Rb	Sr	Mo	Ag	Cd	Ba	Tl	Pb	U
GBW10015	w [ng/g]	20221130_Spinach_Leaves_1	24	17000000	5300000	590000	7000000	840	43000	580000	310	1800	9400	36000	210	30000	80000	450	16	220	8900	57	14000	110
GBW10015	w [ng/g]	20221130_Spinach_Leaves_2	24	16000000	5500000	640000	7300000	920	44000	740000	320	1800	9700	36000	220	32000	84000	480	15	220	9900	59	14000	110
GBW10015	w [ng/g]	20221130_Spinach_Leaves_3	22	16000000	5400000	570000	7200000	810	43000	600000	280	1500	9700	36000	200	30000	81000	460	15	230	8600	56	14000	100
GBW10015	Δ	20221130_Spinach_Leaves_1	0.4	0.12	-0.036	-0.033	0.067	-0.032	0.043	0.081	0.41	0.95	0.057	0.024		-0.0058	-0.083	-0.041		0.46	-0.013	0.16	0.27	0.19
GBW10015	Δ	20221130_Spinach_Leaves_2	0.39	0.097	0.0033	0.046	0.11	0.057	0.085	0.38	0.44	0.98	0.093	0.031		0.054	-0.035	0.024		0.5	0.096	0.2	0.23	0.28
GBW10015	Δ	20221130_Spinach_Leaves_3	0.3	0.086	-0.028	-0.067	0.096	-0.068	0.05	0.11	0.28	0.68	0.092	0.033		0.002	-0.073	-0.028		0.51	-0.042	0.13	0.22	0.16
GBW10015	z	20221130_Spinach_Leaves_1	3.4	3	-1.3	-0.34	1.5	-0.12	0.59	2.2	3	7.3	1.3	0.56		-0.086	-1.4	-0.48		2.8	-0.15		3.4	1.5
GBW10015	z	20221130_Spinach_Leaves_2	3.3	2.4	0.12	0.46	2.4	0.21	1.2	10	3.2	7.5	2.1	0.73		0.81	-0.61	0.28		3	1.1		2.8	2.3
GBW10015	z	20221130_Spinach_Leaves_3	2.6	2.1	-1	-0.68	2.1	-0.26	0.68	3	2.1	5.2	2.1	0.78		0.03	-1.3	-0.33		3.1	-0.47		2.8	1.3
SRM1547	w [ng/g]	20211108_Peach_Leaves_1	< xD	39000	5000000	290000	17000000	< xD	110000	310000	160	< xQ	3800	21000	120	17000	53000	45	< xD	28	120000	< xQ	830	< xQ
SRM1547	w [ng/g]	20211108_Peach_Leaves_2	< xD	37000	5000000	290000	18000000	< xD	110000	320000	150	< xQ	3900	21000	120	18000	54000	47	< xD	29	120000	< xQ	860	< xQ
SRM1547	w [ng/g]	20211108_Peach_Leaves_3	< xQ	36000	4800000	290000	16000000	< xD	110000	300000	130	< xQ	3800	21000	130	18000	55000	< xQ	< xQ	28	120000	< xQ	860	18
SRM1547	w [ng/g]	20211108_Peach_Leaves_4	< xQ	40000	4900000	280000	17000000	< xD	110000	300000	150	< xQ	3800	21000	130	18000	55000	< xQ	< xQ	29	120000	< xQ	880	16
SRM1547	w [ng/g]	20211108_Peach_Leaves_5	8.4	36000	4600000	260000	17000000	< xD	100000	300000	120	< xQ	3700	22000	130	18000	55000	45	< xD	27	120000	< xQ	820	13
SRM1547	w [ng/g]	20211108_Peach_Leaves_6	< xQ	36000	4800000	260000	17000000	< xD	110000	290000	150	< xQ	5100	21000	130	18000	54000	50	< xD	32	120000	< xQ	850	14
SRM1547	Δ	20211108_Peach_Leaves_1		0.64	0.16	0.16	0.095		0.11	0.42	1.3		0.018	0.18		-0.11	-0.0048	-0.26		0.08	-0.013		-0.049
SRM1547	Δ	20211108_Peach_Leaves_2		0.54	0.15	0.16	0.13		0.12	0.47	1.2		0.04	0.16		-0.11	0.027	-0.22		0.12	-0.029		-0.008
SRM1547	Δ	20211108_Peach_Leaves_3		0.5	0.1	0.15	0.056		0.077	0.34	0.87		0.013	0.15		-0.096	0.047			0.057	0.0018		-0.014	0.17
SRM1547	Δ	20211108_Peach_Leaves_4		0.66	0.13	0.14	0.099		0.098	0.37	1.2		0.00029	0.18		-0.085	0.046			0.11	-0.012		0.018	0.053
SRM1547	Δ	20211108_Peach_Leaves_5		0.5	0.065	0.053	0.071		0.07	0.35	0.7		-0.0078	0.23		-0.091	0.031	-0.26		0.016	-0.023		-0.06	-0.14
SRM1547	Δ	20211108_Peach_Leaves_6		0.5	0.1	0.035	0.066		0.083	0.34	1.1		0.35	0.15		-0.1	0.015	-0.18		0.21	-0.021		-0.024	-0.096
SRM1547	z	20211108_Peach_Leaves_1		9.5	4.6	6.3	9.3		5.8	14			0.18	5.9		-2.5	-0.051	-2.3		0.95	-0.29		-2.4
SRM1547	z	20211108_Peach_Leaves_2		8.1	4.4	6.2	13		6.7	15			0.41	5.6		-2.3	0.28	-2		1.4	-0.66		-0.39
SRM1547	z	20211108_Peach_Leaves_3		7.4	3	5.8	5.4		4.2	11			0.14	5.2		-2.1	0.5			0.68	0.04		-0.69
SRM1547	z	20211108_Peach_Leaves_4		9.8	3.9	5.6	9.7		5.3	12			0.003	6.2		-1.9	0.48			1.3	-0.26		0.85
SRM1547	z	20211108_Peach_Leaves_5		7.4	1.9	2	6.9		3.8	11			-0.079	7.7		-2	0.33	-2.3		0.19	-0.53		-2.9
SRM1547	z	20211108_Peach_Leaves_6		7.4	2.9	1.4	6.4		4.5	11			3.5	5.1		-2.3	0.16	-1.6		2.5	-0.47		-1.1
ZC73036a	w [ng/g]	20211108_Green_Tea_1	< xD	16000	1700000	1300000	4000000	< xD	1400000	190000	240	5100	14000	28000	370	84000	12000	39	< xD	220	31000	57	1600	< xQ
ZC73036a	w [ng/g]	20211108_Green_Tea_2	< xQ	18000	1700000	1200000	4000000	< xD	1400000	180000	240	5000	13000	27000	410	81000	12000	42	< xD	220	30000	58	1500	< xQ
ZC73036a	w [ng/g]	20211108_Green_Tea_3	< xQ	17000	1700000	1300000	3800000	< xD	1300000	170000	230	4900	14000	29000	320	88000	12000	< xQ	11	230	32000	59	1800	12
ZC73036a	w [ng/g]	20211108_Green_Tea_4	< xQ	14000	1600000	1200000	3800000	< xD	1300000	170000	210	4800	13000	27000	380	83000	11000	< xQ	9.3	220	30000	56	1600	9.7
ZC73036a	w [ng/g]	20211108_Green_Tea_5	12	15000	1600000	1200000	3800000	< xD	1300000	160000	220	5300	13000	27000	370	84000	12000	59	< xQ	230	32000	57	1700	8.8
ZC73036a	w [ng/g]	20211108_Green_Tea_6	9.6	13000	1600000	1100000	3700000	< xD	1300000	180000	220	4800	13000	27000	410	85000	11000	54	< xQ	220	30000	55	1500	8.5
ZC73036a	Δ	20211108_Green_Tea_1		0.076	0.16	0.058	0.16		0.15	0.18	0.041	0.15	0.056	0.072		0.04	-0.18	-0.27		0.11	-0.03	0.0076	-0.0065
ZC73036a	Δ	20211108_Green_Tea_2		0.18	0.13	0.0062	0.17		0.16	0.13	0.026	0.13	0.0086	0.05		0.00011	-0.17	-0.21		0.089	-0.056	0.016	-0.039
ZC73036a	Δ	20211108_Green_Tea_3		0.15	0.15	0.076	0.13		0.15	0.058	-0.012	0.11	0.046	0.097		0.082	-0.15		0.42	0.13	-0.0043	0.035	0.14	0.48
ZC73036a	Δ	20211108_Green_Tea_4		-0.083	0.091	0.02	0.13		0.12	0.066	-0.08	0.092	-0.014	0.038		0.027	-0.19		0.16	0.087	-0.063	-0.02	-0.0024	0.18
ZC73036a	Δ	20211108_Green_Tea_5	-0.035	-0.0039	0.071	-0.011	0.11		0.095	0.022	-0.046	0.2	-0.0069	0.027		0.038	-0.17	0.12		0.16	0.00069	-0.0079	0.038	0.072
ZC73036a	Δ	20211108_Green_Tea_6	-0.2	-0.11	0.07	-0.067	0.075		0.085	0.13	-0.049	0.088	-0.023	0.021		0.045	-0.2	0.013		0.09	-0.062	-0.04	-0.051	0.035
ZC73036a	z	20211108_Green_Tea_1		0.29	4.9	0.35	2.2		4.5	1.6	0.47	2.3	0.82	0.62		0.55	-1.9	-1.2		1.1	-0.33	0.039	-0.052
ZC73036a	z	20211108_Green_Tea_2		0.67	3.9	0.037	2.3		4.8	1.2	0.3	1.9	0.13	0.43		0.0015	-1.8	-0.91		0.89	-0.59	0.084	-0.31
ZC73036a	z	20211108_Green_Tea_3		0.55	4.5	0.45	1.7		4.4	0.52	-0.14	1.6	0.67	0.84		1.1	-1.6		1.7	1.3	-0.046	0.18	1.1	2.6
ZC73036a	z	20211108_Green_Tea_4		-0.31	2.7	0.12	1.8		3.5	0.59	-0.92	1.3	-0.21	0.33		0.37	-2.1		0.66	0.87	-0.67	-0.1	-0.019	0.97
ZC73036a	z	20211108_Green_Tea_5	-0.21	-0.015	2.1	-0.069	1.5		2.8	0.2	-0.52	3	-0.1	0.24		0.51	-1.8	0.54		1.6	0.0074	-0.041	0.31	0.39
ZC73036a	z	20211108_Green_Tea_6	-1.2	-0.42	2.1	-0.4	1		2.5	1.1	-0.57	1.3	-0.34	0.18		0.61	-2.2	0.056		0.9	-0.66	-0.21	-0.41	0.19
ISE885	w [ng/g]	20231121_ISE885_Braunerde_1	780	< xQ	3500000	22000000	2700000	54000	760000	20000000	7300	25000	14000	54000	6000	22000	17000	1100	86	240	59000	210	16000	1100
ISE885	w [ng/g]	20231121_ISE885_Braunerde_2	770	< xQ	3300000	20000000	2600000	43000	700000	18000000	6800	24000	13000	51000	5400	21000	15000	970	95	210	55000	200	15000	950
ISE885	w [ng/g]	20231121_ISE885_Braunerde_3	770	< xQ	3300000	21000000	2600000	41000	740000	19000000	6900	24000	13000	52000	5700	21000	16000	1100	86	230	56000	200	15000	1000
ISE885	w [ng/g]	20231121_ISE885_Braunerde_4	810	< xQ	3600000	22000000	2800000	42000	770000	20000000	7300	26000	14000	54000	6000	23000	16000	1100	97	240	57000	210	16000	1100
ISE885	Δ	20231121_ISE885_Braunerde_1	0.293362		0.0998486	0.296969	0.17901	0.610775	0.110524	0.200766	0.0426803	0.134591	0.134738	0.0554758		0.79921	0.134608	0.0413177	0.128511	0.493953	0.00635163	0.252419	0.0357975	0.146099
ISE885	Δ	20231121_ISE885_Braunerde_2	0.274422		0.0320543	0.211298	0.134812	0.263668	0.0276049	0.112726	-0.0244432	0.0624376	0.0437175	-0.0114503		0.696793	0.0341128	-0.0520176	0.245742	0.284781	-0.0505702	0.173917	-0.0236822	0.0226131
ISE885	Δ	20231121_ISE885_Braunerde_3	0.269177		0.0617154	0.265677	0.144771	0.229262	0.0848106	0.163875	-0.0041079	0.098023	0.0795447	0.015429		0.71267	0.088695	0.0399972	0.126699	0.386249	-0.0389804	0.196587	-0.00970295	0.119559
ISE885	Δ	20231121_ISE885_Braunerde_4	0.333332		0.136373	0.3305	0.216312	0.247873	0.125945	0.205186	0.0407629	0.176339	0.178552	0.0429957		0.80003	0.116621	0.0361935	0.271537	0.464755	-0.020324	0.243717	0.0172644	0.141807

## Sheet: p-values
Table E1: p-values of statistically significant observations of Tukey's post-hoc tests after 2-way repeated measures ANOVAs between tomato fruit parts
		Within Paradeisgartl								Within Tigergarten
wParadeisgartl > wTigergarten	p-value	wseeds > wpulb	p-value	wseeds > wskin	p-value	wskin > wpulb	p-value	wskin > wseeds	p-value	wseeds > wpulb	p-value	wseeds > wskin	p-value
Na	< 0.001	Na	0.003	Mg	0.015	Al	0.013	Ca	0.006	Mn	0.012	Mn	0.029
Mg	< 0.001	Mn	0.012	Mn	0.029	Ca	0.009	Sr	0.006	Cu	0.036	Cu	0.003
Rb	0.002	Cu	0.036	Cu	0.003	Sr	0.005
Sr	< 0.001
Cd	< 0.001
Ba	0.004
Table E2: p-values of statistically significant observations of Tukey's post-hoc tests after 1-way repeated measures ANOVAs between radish parts
wleaves > wbulb(peeled)	p-value	wleaves > wskin	p-value	wleaves > wroot	p-value
Mg	< 0.001	Mg	< 0.001	Mg	< 0.001
Ca	< 0.001	Ca	< 0.001	Ca	< 0.001
Mn	0.014	Mn	0.019	Mn	0.028
Sr	< 0.001	Zn	0.049	Sr	< 0.001
Mo	0.016	Sr	< 0.001	Cd	0.025
Cd	0.01	Mo	0.03
		Cd	0.017
Table E3: p-values of statistically significant observations of Tukey's post-hoc tests after 1-way repeated measures ANOVAs between unpeeled radishes from different experiments
w2021 > w2020(control)	p-value	w2021 > w2020(amendment)	p-value
Zn	0.004	Zn	0.011
Cd	0.023	Pb	< 0.001
Pb	< 0.001

## Sheet: Literature_comparison
Table F1: Elemental mass fractions in tomatoes (d.w.) analysed in this study, in Kovačič et. al., 2023, and in Gundersen et al., 2001. Mass fractions for whole tomatoes from this study are estimates based on the contents in the individual parts. Contents cited from literature were converted to d.w. assuming a moisture content of 95 %. Data from the present study is given ± the standard deviation …
	This study								Kovačič et. al., 2023 [1]		Gundersen et al., 2001 [2]
	Paradeisgartl (n = 3)				Tigergarten (n = 3)				Lysimeters	Hydroponics	Soil (n ≥ 6)
	Pulp	Seed	Skin	Whole tomatoes	Pulp	Seed	Skin	Whole tomatoes	Whole tomatoes	Whole tomatoes	Whole tomatoes
Al [µg g-1]	2.4 ± 0.2	< xQ	9.3 ± 2.7	n.d.	2.3 ± 1.1	< xQ	5.8 ± 2.1	n.d.	17.94	1.76	n.d.
Ba [µg g-1]	1.8 ± 0.3	2.3 ± 0.4	2.8 ± 0.6	2 ± 1.6	1.4 ± 0.8	1.1 ± 0.9	1.3 ± 0.2	1.3 ± 2.4	0.738	0.1414	n.d.
Ca [mg g-1]	2.5 ± 0.7	2.3 ± 1.0	4.7 ± 1.0	2.8 ± 3.2	1.4 ± 0.5	1.0 ± 0.7	1.9 ± 0.4	1.4 ± 1.9	2.155	0.90632	2.2
Cd [ng g-1]	34 ± 4	46 ± 5	44 ± 8	37 ± 20	14 ± 8	21 ± 13	13 ± 2	15 ± 30	145.6	5.4	294
Cu [µg g-1]	6.2 ± 0.7	9.1 ± 0.9	4.3 ± 0.3	6.4 ± 2.4	4.5 ± 2.6	8.4 ± 4.3	2.7 ± 0.2	5 ± 10	8.86	4.14	6.8
Mg [mg g-1]	1.3 ± 0.1	1.7 ± 0.1	1.1 ± 0.2	1.3 ± 0.4	0.72 ± 0.31	1.1 ± 0.38	0.69 ± 0.09	0.8 ± 1.0	1.16166	1.89666	1.8
Mn [µg g-1]	3.8 ± 0.8	8.6 ± 2.4	4.9 ± 1.2	4.7 ± 5.6	4.7 ± 3.2	8.8 ± 3.4	4.8 ± 0.9	5.4 ± 9.6	12.46	7.12	14.2
Mo [µg g-1]	0.63 ± 0.26	0.79 ± 0.19	0.66 ± 0.21	0.66 ± 0.76	0.91 ± 0.33	1.0 ± 0.3	0.91 ± 0.48	0.9 ± 1.3	0.468	0.818	0.58
Na [µg g-1]	360 ± 31	530 ± 61	440 ± 54	400 ± 174	52 ± 41	110 ± 64	48 ± 20	60 ± 160	105.28	176	110
Rb [µg g-1]	5.7 ± 1.7	5.4 ± 1.7	6.2 ± 2.6	5.7 ± 7	2.5 ± 1.1	3 ± 2	2.5 ± 0.3	2.6 ± 4.6	38.78	29.34	n.d.
Sr [µg g-1]	6.3 ± 1.5	6.4 ± 2.6	12 ± 3	7.2 ± 8.4	2.2 ± 0.7	1.9 ± 1.3	2.9 ± 0.7	2.3 ± 3.2	2.02	0.696	3.5
Zn [µg g-1]	18 ± 1	24 ± 5	25 ± 4	20 ± 12	15 ± 9	19 ± 9	15 ± 2	16 ± 26	23.9	17.66	25
Table F2: Elemental mass fractions in lettuce leaves (d.w.) analysed in this study, in Augustsson et al., 2023, and in Intawongse and Dean, 2008. Data from the present study is given ± the standard deviation of replicates.
	This study		Augustsson et al., 2023 [3]		Intawongse and Dean, 2008 [4]
	Unwashed (n = 6)	Washed (n = 13)	Unwashed (n = 17)	Washed (n = 17)	Washed (n = 3)
Ag [ng g-1]	75 ± 60	28 ± 9	n.d.	n.d.	n.d.
Al [mg g-1]	7 ± 6	1.8 ± 0.5	0.34 - 2.9	0.095 - 0.44	n.d.
Ba [µg g-1]	64 ± 48	35 ± 20	15 - 32	10 - 19.	n.d.
Be [ng g-1]	260 ± 240	79 ± 21	13 - 110	3.3 - 22	n.d.
Ca [mg g-1]	29 ± 13	20 ± 3	21 – 29	17 – 30	n.d.
Cd [ng g-1]	330 ± 130	310 ± 69	980 - 1700	700 - 1500	130 ± 80
Co [µg g-1]	1.4 ± 1.2	0.55 ± 0.13	0.13 – 0.99	0.055 – 0.18	n.d.
Cu [µg g-1]	15 ± 7	13 ± 3	8.2 - 14	6.6 - 11	7.91 ± 0.24
Fe [mg g-1]	3.9 ± 3.5	1.3 ± 0.3	0.26 – 2.4	0.11 – 0.38	0.082 ± 0.007
Ga [µg g-1]	1.6 ± 1.4	0.56 ± 0.12	0.071 - 0.56	0.019 - 0.098	n.d.
Mg [mg g-1]	10 ± 5	5.8 ± 0.8	2.9 – 3.6	2.6 – 3.8	n.d.
Mn [µg g-1]	130 ± 100	57 ± 10	57 - 120	37 - 60	215 ± 18
Mo [ng g-1]	910 ± 470	970 ± 440	680 - 1200	590 - 1000	460 ± 20
Na [mg g-1]	7 ± 2	5.9 ± 1.6	2.1 – 3.6	2.0 – 3.3	n.d.
Ni [µg g-1]	6 ± 4	2.2 ± 0.4	0.68 – 2.6	0.52 – 0.88	2.04 ± 0.93
Pb [µg g-1]	11 ± 12	4.1 ± 1.4	0.51 – 4.0	0.17 – 0.74	0.49 ± 0.18
Rb [µg g-1]	18 ± 13	10 ± 1	13 - 32	13 - 30	n.d.
Sr [µg g-1]	83 ± 33	74 ± 24	n.d.	n.d.	n.d.
Tl [ng g-1]	100 ± 61	32 ± 8	7.7 - 37	3.9 - 11	n.d.
U [ng g-1]	320 ± 250	140 ± 21	60 - 190	31 - 72	n.d.
V [µg g-1]	10 ± 7	2.9 ± 0.7	0.44 – 4.2	0.14 – 0.72	n.d.
Zn [µg g-1]	98 ± 58	79 ± 44	54 - 77	45 - 70	95 ± 14
Table F3: Elemental mass fractions in radish samples (d.w.) analysed in this study and in Intawongse and Dean, 2008. Mass fractions for unpeeled bulbs from this study are estimates based on the contents in skin and peeled bulbs. Data from the present study is given ± the standard deviation of replicates, or in case of estimates for unpeeled bulb, with the propagated error expanded to a coverage f…
	This study					Intawongse and Dean, 2008 [4]
	Leaf (n = 6)	Peeled bulb (n = 3)	Root tip (n = 3)	Skin (n = 3)	Unpeeled bulb	Unpeeled bulb (n = 3)
Ag [ng g−1]	56 ± 61	< xQ	32 ± 9	16*	n.d.	n.d.
Al [mg g−1]	3 ± 4	0.024 ± 0.016	0.9 ± 0.2	0.26 ± 0.15	0.06 ± 0.30	n.d.
Ba [µg g−1]	55 ± 45	5.9 ± 0.4	14 ± 2	7.4 ± 3.2	6.2 ± 6.4	n.d.
Be [ng g−1]	130 ± 170	< xL	32 ± 9	17*	n.d.	n.d.
Ca [mg g−1]	60 ± 17	3.1 ± 0.1	4.5 ± 1.1	4.4 ± 1.7	3.3 ± 3.2	n.d.
Cd [ng g−1]	310 ± 140	39 ± 13	76 ± 31	61 ± 42	43 ± 88	60 ± 40
Co [ng g−1]	890 ± 780	92*	290 ± 46	220*	120*	n.d.
Cu [µg g−1]	8.6 ± 7.3	1.1 ± 0.3	5.2 ± 1.2	2.8 ± 2.5	1.4 ± 5.0	2.75 ± 0.11
Fe [mg g−1]	2 ± 2	< xQ	0.53 ± 0.13	0.15 ± 0.10	n.d.	0.02708 ± 0.00828
Ga [ng g−1]	700 ± 900	< xQ	220 ± 54	63 ± 40	n.d.	n.d.
Mg [mg g−1]	14 ± 2	0.80 ± 0.08	1.3 ± 0.2	1.7 ± 0.4	0.97 ± 0.78	n.d.
Mn [µg g−1]	140 ± 74	5.1 ± 1.5	19 ± 4	12 ± 7	6 ± 13	16.13 ± 1.11
Mo [µg g−1]	4 ± 2	0.66 ± 0.14	2.2 ± 0.3	1.0 ± 0.5	0.72 ± 0.98	1.01 ± 0.19
Na [mg g−1]	8.5 ± 5.6	5.2 ± 0.8	2.1 ± 0.8	5.1 ± 1.3	5.2 ± 3.0	n.d.
Pb [µg g−1]	7 ± 11	0.10 ± 0.01	2.9 ± 1.1	0.74 ± 0.66	0.2 ± 1.3	0.12 ± 0.07
Rb [µg g−1]	6 ± 5	2.3 ± 0.6	3.3 ± 0.4	3 ± 1	2.4 ± 2.2	n.d.
Sr [µg g−1]	200 ± 60	18 ± 1	22 ± 8	26 ± 6	20 ± 12	n.d.
Tl [ng g−1]	59 ± 47	15 ± 3	24 ± 5	26 ± 6	17 ± 12	n.d.
U [ng g−1]	140 ± 180	7.5 ± 2.3	54 ± 18	43 ± 49	17 ± 98	n.d.
V [µg g−1]	6.9 ± 4.8	0.17 ± 0.03	1.3 ± 0.3	0.56 ± 0.25	0.26 ± 0.50	n.d.
Zn [µg g−1]	68 ± 34	17 ± 7	28 ± 9	22 ± 10	18 ± 24	65.9 ± 13.5
References:
[1] Kovačič A, Andreasidou E, Brus A, Vehar A, Potočnik D, Hudobivnik MJ, et al. Contaminant uptake in wastewater irrigated tomatoes. Journal of Hazardous Materials 2023; 448: 130964
[2] Gundersen V, McCall D, Bechmann IE. Comparison of Major and Trace Element Concentrations in Danish Greenhouse Tomatoes (Lycopersicon esculentum Cv. Aromata F1) Cultivated in Different Substrates. Journal of Agricultural and Food Chemistry 2001; 49: 3808-3815
[3] Augustsson A, Lundgren M, Qvarforth A, Hough R, Engström E, Paulukat C, et al. Managing health risks in urban agriculture: The effect of vegetable washing for reducing exposure to metal contaminants. Science of The Total Environment 2023; 863: 160996
[4] Intawongse M, Dean JR. Use of the physiologically-based extraction test to assess the oral bioaccessibility of metals in vegetable plants grown in contaminated soil. Environmental Pollution 2008; 152: 60-72

## Sheet: Pb_isotope_ratios
Table G1: δ(207Pb/206Pb), δ(208Pb/206Pb), δ(208Pb/207Pb), δ(208Pb/204Pb), δ(207Pb/204Pb) and δ(206Pb/204Pb) values of aqua regia soil extracts based on external (SSB) and internal inter-elemental (Tl) IIF-correction
Garden	Substrate	Sample-ID	δ(207Pb/206Pb)SSB [‰]	USSB (k = 2) [‰]	δ(207Pb/206Pb)int [‰]	Uint (k = 2) [‰]	δ(208Pb/206Pb)SSB [‰]	USSB (k = 2) [‰]	δ(208Pb/206Pb)int [‰]	Uint (k = 2) [‰]	δ(208Pb/207Pb)SSB [‰]	USSB (k = 2) [‰]	δ(208Pb/207Pb)int [‰]	Uint (k = 2) [‰]	δ(208Pb/204Pb)SSB [‰]	USSB (k = 2) [‰]	δ(208Pb/204Pb)int [‰]	Uint (k = 2) [‰]	δ(207Pb/204Pb)SSB [‰]	USSB (k = 2) [‰]	δ(207Pb/204Pb)int [‰]	Uint (k = 2) [‰]	δ(206Pb/204Pb)SSB [‰]	USSB (k = 2) [‰]	δ(206Pb/204Pb)int [‰]	Uint (k = 2) [‰]
Tigergarten	Compost	20211202_2AB	-74.48	0.28	-74.41	0.16	-38.3	0.44	-38.16	0.21	39.1	0.13	39.17	0.12	49.69	0.96	49.98	0.57	10.12	0.78	10.41	0.48	91.4	0.59	91.65	0.45
Tigergarten	Control	20211202_2AK	-59.88	0.28	-59.75	0.16	-30.68	0.44	-30.42	0.21	31.05	0.13	31.2	0.12	39.98	0.96	40.56	0.57	8.57	0.78	9.08	0.48	72.81	0.59	73.17	0.45
Paradeisgartl	Compost	20211202_7AB	-65.77	0.28	-65.65	0.16	-32.92	0.44	-32.66	0.21	35.17	0.13	35.31	0.12	44.69	0.96	45.25	0.57	9.1	0.78	9.58	0.48	80.15	0.59	80.5	0.45
Paradeisgartl	Control	20211202_7AK	-65.74	0.28	-65.57	0.16	-33.09	0.44	-32.72	0.21	34.97	0.13	35.16	0.12	44.38	0.96	45.15	0.57	9.05	0.78	9.65	0.48	80.09	0.59	80.48	0.45
Paradeisgartl	Compost	20211202_7BB	-67.39	0.28	-67.24	0.16	-33.88	0.44	-33.55	0.21	35.95	0.13	36.12	0.12	45.14	0.96	45.87	0.57	9.39	0.78	9.45	0.48	82.36	0.59	82.15	0.45
Paradeisgartl	Control	20211202_7BK	-67.1	0.28	-66.98	0.16	-33.7	0.44	-33.46	0.21	35.81	0.13	35.93	0.12	45.65	0.96	46.17	0.57	9.48	0.78	9.83	0.48	82.1	0.59	82.42	0.45
Paradeisgartl	Compost	20211202_7CB	-66.35	0.28	-66.25	0.16	-33.37	0.44	-33.17	0.21	35.31	0.13	35.42	0.12	44.79	0.96	45.25	0.57	9.14	0.78	9.43	0.48	80.87	0.59	81.1	0.45
Paradeisgartl	Control	20211202_7CK	-68.31	0.28	-68.19	0.16	-34.31	0.44	-34.08	0.21	36.49	0.13	36.61	0.12	46.48	0.96	47	0.57	9.57	0.78	10	0.48	83.62	0.59	83.98	0.45
Paradeisgartl	Compost	20211202_7DB	-66.73	0.28	-66.58	0.16	-33.57	0.44	-33.26	0.21	35.53	0.13	35.7	0.12	45.18	0.96	45.86	0.57	9.32	0.78	9.82	0.48	81.51	0.59	81.96	0.45
Paradeisgartl	Control	20211202_7DK	-68.9	0.28	-68.76	0.16	-34.83	0.44	-34.55	0.21	36.59	0.13	36.74	0.12	46.47	0.96	47.08	0.57	9.5	0.78	10.04	0.48	84.22	0.59	84.65	0.45
Paradeisgartl	Compost	20211202_7EB	-67.44	0.28	-67.37	0.16	-33.59	0.44	-33.46	0.21	36.3	0.13	36.37	0.12	45.89	0.96	46.2	0.57	9.54	0.78	9.47	0.48	82.57	0.59	82.4	0.45
Paradeisgartl	Control	20211202_7EK	-66.21	0.28	-66.03	0.16	-33.28	0.44	-32.9	0.21	35.27	0.13	35.47	0.12	44.77	0.96	45.58	0.57	9.14	0.78	9.73	0.48	80.69	0.59	81.15	0.45
Table G2: δ(207Pb/206Pb), δ(208Pb/206Pb), δ(208Pb/207Pb), δ(208Pb/204Pb), δ(207Pb/204Pb) and δ(206Pb/204Pb) values of spinach leaf digests based on external (SSB) and internal inter-elemental (Tl) IIF-correction
Garden	Substrate	Sample-ID	δ(207Pb/206Pb)SSB [‰]	USSB (k = 2) [‰]	δ(207Pb/206Pb)int [‰]	Uint (k = 2) [‰]	δ(208Pb/206Pb)SSB [‰]	USSB (k = 2) [‰]	δ(208Pb/206Pb)int [‰]	Uint (k = 2) [‰]	δ(208Pb/207Pb)SSB [‰]	USSB (k = 2) [‰]	δ(208Pb/207Pb)int [‰]	Uint (k = 2) [‰]	δ(208Pb/204Pb)SSB [‰]	USSB (k = 2) [‰]	δ(208Pb/204Pb)int [‰]	Uint (k = 2) [‰]	δ(207Pb/204Pb)SSB [‰]	USSB (k = 2) [‰]	δ(207Pb/204Pb)int [‰]	Uint (k = 2) [‰]	δ(206Pb/204Pb)SSB [‰]	USSB (k = 2) [‰]	δ(206Pb/204Pb)int [‰]	Uint (k = 2) [‰]
Tigergarten	Control	20211206_spi_2AK2	-68.28	0.34	-68.07	0.15	-32.43	0.6	-32.02	0.23	38.47	0.16	38.69	0.16	48.09	1.17	48.98	0.75	8.86	0.93	9.9	0.66	82.79	0.73	83.69	0.63
Tigergarten	Control	20211206_spi_2AK3	-65.72	0.34	-65.51	0.15	-34.69	0.6	-34.26	0.23	33.21	0.16	33.44	0.16	42.21	1.17	43.15	0.75	8.04	0.93	9.42	0.66	78.95	0.73	80.16	0.63
Tigergarten	Control	20211206_spi_2AK4	-67.18	0.34	-66.97	0.15	-34.41	0.6	-33.97	0.23	35.12	0.16	35.36	0.16	44.8	1.17	45.76	0.75	8.97	0.93	10.05	0.66	81.65	0.73	82.51	0.63
Tigergarten	Compost	20211206_spi_2AB3	-70.96	0.34	-70.76	0.15	-36.82	0.6	-36.38	0.23	36.75	0.16	36.98	0.16	46.7	1.17	47.66	0.75	9.18	0.93	10.28	0.66	86.28	0.73	87.17	0.63
Tigergarten	Compost	20211206_spi_2AB4	-47.5	0.34	-47.28	0.15	-24.2	0.6	-23.75	0.23	24.46	0.16	24.7	0.16	31.55	1.17	32.5	0.75	6.73	0.93	7.61	0.66	56.94	0.73	57.59	0.63
Paradeisgartl	Compost	20211206_spi_7CB1	-64.72	0.34	-64.49	0.15	-33.25	0.6	-32.76	0.23	33.65	0.16	33.91	0.16	42.96	1.17	43.98	0.75	8.78	0.93	9.77	0.66	78.57	0.73	79.38	0.63
Paradeisgartl	Compost	20211206_spi_7CB2	-60.74	0.34	-60.5	0.15	-31.49	0.6	-31.03	0.23	31.14	0.16	31.39	0.16	39.96	1.17	40.99	0.75	8.05	0.93	9.31	0.66	73.22	0.73	74.3	0.63
Paradeisgartl	Control	20211206_spi_7CK1	-64.59	0.34	-64.46	0.15	-32.75	0.6	-32.49	0.23	34.02	0.16	34.16	0.16	43.9	1.17	44.46	0.75	9.25	0.93	9.93	0.66	78.88	0.73	79.55	0.63
Paradeisgartl	Control	20211206_spi_7CK3	-65.47	0.34	-65.31	0.15	-33.33	0.6	-33	0.23	34.38	0.16	34.56	0.16	43.94	1.17	44.68	0.75	8.94	0.93	9.79	0.66	79.6	0.73	80.32	0.63
Paradeisgartl	Control	20211206_spi_7CK4	-65.74	0.34	-65.54	0.15	-33.27	0.6	-32.86	0.23	34.75	0.16	34.97	0.16	44.38	1.17	45.3	0.75	9.19	0.93	9.99	0.66	80.18	0.73	80.88	0.63
Paradeisgartl	Compost	20211206_spi_7DB1	-65	0.34	-64.82	0.15	-32.97	0.6	-32.59	0.23	34.26	0.16	34.48	0.16	43.74	1.17	44.6	0.75	8.88	0.93	9.79	0.66	79.01	0.73	79.77	0.63
Paradeisgartl	Compost	20211206_spi_7DB2	-68.42	0.34	-68.21	0.15	-34.51	0.6	-34.07	0.23	36.4	0.16	36.64	0.16	46.12	1.17	47.09	0.75	9.2	0.93	10.07	0.66	83.34	0.73	84	0.63
Paradeisgartl	Control	20211206_spi_7DK1	-66.54	0.34	-66.36	0.15	-33.59	0.6	-33.22	0.23	35.29	0.16	35.49	0.16	44.94	1.17	45.75	0.75	9.06	0.93	9.92	0.66	80.96	0.73	81.69	0.63
Paradeisgartl	Control	20211206_spi_7EK4	-65.39	0.3	-65.21	0.12	-32.83	0.44	-32.44	0.15	34.83	0.1	35.05	0.1	44.46	0.74	45.31	0.54	9.14	0.61	9.9	0.49	79.76	0.54	80.34	0.52
Paradeisgartl	Compost	20211206_spi_7EB3	-65.6	0.3	-65.42	0.12	-33.02	0.44	-32.65	0.15	34.86	0.1	35.05	0.1	44.48	0.74	45.27	0.54	8.91	0.61	9.86	0.49	79.74	0.54	80.53	0.52
Paradeisgartl	Compost	20211206_spi_7EB4	-65.61	0.3	-65.39	0.12	-32.9	0.44	-32.44	0.15	35	0.1	35.25	0.1	44.53	0.74	45.52	0.54	8.93	0.61	9.89	0.49	79.77	0.54	80.56	0.52
Paradeisgartl	Control	20211206_spi_7DK4	-65.06	0.3	-64.9	0.12	-33.39	0.44	-33.06	0.15	33.87	0.1	34.05	0.1	43.14	0.74	43.86	0.54	8.64	0.61	9.52	0.49	78.84	0.54	79.55	0.52
Paradeisgartl	Control	20211206_spi_7EK2	-65.82	0.3	-65.65	0.12	-33.03	0.44	-32.68	0.15	35.09	0.1	35.28	0.1	44.71	0.74	45.48	0.54	9.22	0.61	9.84	0.49	80.32	0.54	80.82	0.52
Paradeisgartl	Compost	20211206_spi_7EB2	-65.93	0.3	-65.75	0.12	-33.12	0.44	-32.77	0.15	35.12	0.1	35.31	0.1	44.69	0.74	45.47	0.54	9.03	0.61	9.8	0.49	80.25	0.54	80.89	0.52
Table G3: Δ(207Pb/206Pb), Δ(208Pb/206Pb), Δ(208Pb/207Pb), Δ(208Pb/204Pb), Δ(207Pb/204Pb) and Δ(206Pb/204Pb) values based on external (SSB) and internal inter-elemental (Tl) IIF-correction
Garden	Substrate	Sample-ID	Δ(207Pb/206Pb)soil/plant [‰]	Usoil/plant (k = 2) [‰]	Δ(207Pb/206Pb)soil/plant,IIF [‰]	Usoil/plant,IIF (k = 2) [‰]	Δ(208Pb/206Pb)soil/plant,SSB [‰]	Usoil/plant,SSB (k = 2) [‰]	Δ(208Pb/206Pb)soil/plant,IIF [‰]	Usoil/plant,IIF (k = 2) [‰]	Δ(208Pb/207Pb)soil/plant,SSB [‰]	Usoil/plant,SSB (k = 2) [‰]	Δ(208Pb/207Pb)soil/plant,IIF [‰]	Usoil/plant,IIF (k = 2) [‰]	Δ(208Pb/204Pb)soil/plant,SSB [‰]	Usoil/plant,SSB (k = 2) [‰]	Δ(208Pb/204Pb)soil/plant,IIF [‰]	Usoil/plant,IIF (k = 2) [‰]	Δ(207Pb/204Pb)soil/plant,SSB [‰]	Usoil/plant,SSB (k = 2) [‰]	Δ(207Pb/204Pb)soil/plant,IIF [‰]	Usoil/plant,IIF (k = 2) [‰]	Δ(206Pb/204Pb)soil/plant,SSB [‰]	Usoil/plant,SSB (k = 2) [‰]	Δ(206Pb/204Pb)soil/plant,IIF [‰]	Usoil/plant,IIF (k = 2) [‰]
Tiger	Control	20211206_spi_2AK2	8.39962	0.442063	8.32133	0.21945	1.74586	0.742037	1.60558	0.312866	-7.42105	0.204604	-7.49632	0.199736	-8.11025	1.51173	-8.42349	0.943773	-0.287769	1.21299	-0.827744	0.819269	-9.97429	0.9393	-10.5165	0.777804
Tiger	Control	20211206_spi_2AK3	5.84463	0.442063	5.7612	0.21945	4.01083	0.742037	3.8448	0.312866	-2.15879	0.204604	-2.24749	0.199736	-2.23765	1.51173	-2.5871	0.943773	0.536015	1.21299	-0.344006	0.819269	-6.14057	0.9393	-6.9918	0.777804
Tiger	Control	20211206_spi_2AK4	7.3019	0.442063	7.22271	0.21945	3.73154	0.742037	3.55279	0.312866	-4.06369	0.204604	-4.16199	0.199736	-4.82371	1.51173	-5.2016	0.943773	-0.399103	1.21299	-0.970169	0.819269	-8.84023	0.9393	-9.33703	0.777804
Tiger	Compost	20211206_spi_2AB3	-3.5183	0.442063	-3.65778	0.21945	-1.47735	0.742037	-1.77446	0.312866	2.34431	0.204604	2.18789	0.199736	2.99625	1.51173	2.31707	0.943773	0.941027	1.21299	0.128074	0.819269	5.12474	0.9393	4.47873	0.777804
Tiger	Compost	20211206_spi_2AB4	-26.9825	0.442063	-27.1353	0.21945	-14.0963	0.742037	-14.4057	0.312866	14.634	0.204604	14.4728	0.199736	18.1483	1.51173	17.4801	0.943773	3.38764	1.21299	2.79995	0.819269	34.4603	0.9393	34.0648	0.777804
Paradeis	Compost	20211206_spi_7CB1	-1.63169	0.442063	-1.75939	0.21945	-0.128623	0.742037	-0.411129	0.312866	1.65533	0.204604	1.51558	0.199736	1.82977	1.51173	1.26827	0.943773	0.360728	1.21299	-0.337994	0.819269	2.2994	0.9393	1.72067	0.777804
Paradeis	Compost	20211206_spi_7CB2	-5.61253	0.442063	-5.74542	0.21945	-1.88057	0.742037	-2.14307	0.312866	4.16875	0.204604	4.02987	0.199736	4.82964	1.51173	4.26662	0.943773	1.08314	1.21299	0.125395	0.819269	7.65833	0.9393	6.8029	0.777804
Paradeis	Control	20211206_spi_7CK1	-3.72034	0.442063	-3.73443	0.21945	-1.56455	0.742037	-1.58606	0.312866	2.47624	0.204604	2.459	0.199736	2.57571	1.51173	2.54233	0.943773	0.323748	1.21299	0.0674693	0.819269	4.73684	0.9393	4.42527	0.777804
Paradeis	Control	20211206_spi_7CK3	-2.83391	0.442063	-2.88554	0.21945	-0.98522	0.742037	-1.08408	0.312866	2.11676	0.204604	2.05068	0.199736	2.534	1.51173	2.3223	0.943773	0.632407	1.21299	0.211354	0.819269	4.01976	0.9393	3.65693	0.777804
Paradeis	Control	20211206_spi_7CK4	-2.56488	0.442063	-2.65292	0.21945	-1.04485	0.742037	-1.21726	0.312866	1.7428	0.204604	1.64109	0.199736	2.10048	1.51173	1.69542	0.943773	0.385894	1.21299	0.00822283	0.819269	3.44388	0.9393	3.09667	0.777804
Paradeis	Compost	20211206_spi_7DB1	-1.72386	0.442063	-1.7583	0.21945	-0.599326	0.742037	-0.670829	0.312866	1.26898	0.204604	1.22256	0.199736	1.44749	1.51173	1.25432	0.943773	0.437294	1.21299	0.0240844	0.819269	2.49293	0.9393	2.19814	0.777804
Paradeis	Compost	20211206_spi_7DB2	1.68962	0.442063	1.62779	0.21945	0.933795	0.742037	0.807745	0.312866	-0.867004	0.204604	-0.937499	0.199736	-0.931751	1.51173	-1.22782	0.943773	0.114795	1.21299	-0.252722	0.819269	-1.83108	0.9393	-2.03969	0.777804
Paradeis	Control	20211206_spi_7DK1	-2.35926	0.442063	-2.40511	0.21945	-1.23938	0.742037	-1.33401	0.312866	1.29355	0.204604	1.24998	0.199736	1.53225	1.51173	1.33031	0.943773	0.448356	1.21299	0.119708	0.819269	3.26593	0.9393	2.96135	0.777804
Paradeis	Control	20211206_spi_7EK4	-0.81429	0.413577	-0.821656	0.202261	-0.445535	0.622562	-0.454963	0.262606	0.441496	0.16244	0.42384	0.158052	0.314985	1.20892	0.268604	0.789843	-0.00763057	0.992944	-0.168833	0.686689	0.928174	0.799007	0.802866	0.684624
Paradeis	Compost	20211206_spi_7EB3	-1.84166	0.413577	-1.95409	0.202261	-0.57055	0.622562	-0.805587	0.262606	1.43626	0.16244	1.31456	0.158052	1.41009	1.20892	0.93008	0.789843	0.622762	0.992944	-0.38501	0.686689	2.82461	0.799007	1.86801	0.684624
Paradeis	Compost	20211206_spi_7EB4	-1.82601	0.413577	-1.98266	0.202261	-0.689523	0.622562	-1.0161	0.262606	1.2934	0.16244	1.11365	0.158052	1.35603	1.20892	0.679087	0.789843	0.611039	0.992944	-0.420996	0.686689	2.80139	0.799007	1.83889	0.684624
Paradeis	Control	20211206_spi_7DK4	-3.83991	0.413577	-3.86766	0.202261	-1.44047	0.622562	-1.49386	0.262606	2.7168	0.16244	2.68813	0.158052	3.33587	1.20892	3.22373	0.789843	0.866742	0.992944	0.525923	0.686689	5.38169	0.799007	5.10145	0.684624
Paradeis	Control	20211206_spi_7EK2	-0.387577	0.413577	-0.379555	0.202261	-0.243589	0.622562	-0.221517	0.262606	0.183122	0.16244	0.191504	0.158052	0.0636384	1.20892	0.100468	0.789843	-0.0862568	0.992944	-0.107916	0.686689	0.374586	0.799007	0.323122	0.684624
Paradeis	Compost	20211206_spi_7EB2	-1.51146	0.413577	-1.61764	0.202261	-0.467341	0.622562	-0.688982	0.262606	1.17827	0.16244	1.055	0.158052	1.19399	1.20892	0.732868	0.789843	0.503637	0.992944	-0.326549	0.686689	2.32361	0.799007	1.51165	0.684624

## Sheet: Validation_isotopic_analysis
Table H1: Pb recoveries after matrix separation of soil QC solutions, soil CRMs (ISE885), and soil samples
Type	Sample-ID	Pb recovery
QC solution	QC_SRM_soil_1	0.944694
QC solution	QC_SRM_soil_2	1.0526
QC solution	QC_SRM_soil_3	1.05839
QC solution	QC_SRM_soil_4	1.06425
QC solution	QC_SRM_soil_5	1.17446
QC solution	QC_SRM_soil_6	0.976905
QC solution	QC_SRM_soil_7	1.00531
CRM	20200526_ISE885_1	1.01
CRM	20200526_ISE885_2	1.04
CRM	20200526_ISE885_3	1.01
Sample	20211202_2AK	1.05
Sample	20211202_2AB	0.96
Sample	20211202_7AK	1.04295
Sample	20211202_7AB	0.955923
Sample	20211202_7BK	0.982738
Sample	20211202_7BB	0.86
Sample	20211202_7CK	0.98
Sample	20211202_7CB	0.95
Sample	20211202_7DK	1.01
Sample	20211202_7DB	0.96
Sample	20211202_7EK	1.05
Sample	20211202_7EB	1.06
Table H2: Pb recoveries after matrix separation of plant QC solutions, plant CRMs (IPE815), and plant samples
Type	Sample-ID	Pb recovery
QC solution	QC_SRM_plant_1	0.85
QC solution	QC_SRM_plant_2	0.85
QC solution	QC_SRM_plant_3	0.93
QC solution	QC_SRM_plant_4	1
QC solution	QC_SRM_plant_5	1.03
QC solution	QC_SRM_plant_6	1.01
QC solution	QC_SRM_plant_7	1.04
CRM	20200810_IPE815_1	1.01
CRM	20200810_IPE815_2	1.08
CRM	20200810_IPE815_3	1.04
CRM	20200727_IPE815_1	0.98
CRM	20200727_IPE815_2	1.09
Sample	20211206_spi_2AK2	1.02
Sample	20211206_spi_2AK3	0.98
Sample	20211206_spi_2AK4	1.05
Sample	20211206_spi_2AB3	1.07
Sample	20211206_spi_2AB4	1.19
Sample	20211206_spi_7CK1	1.12
Sample	20211206_spi_7CK3	1.15
Sample	20211206_spi_7CK4	1.3
Sample	20211206_spi_7CB1	1.2
Sample	20211206_spi_7CB2	1.17
Sample	20211206_spi_7DK1	1.1
Sample	20211206_spi_7DK4	1.08
Sample	20211206_spi_7DB1	1.05
Sample	20211206_spi_7DB2	1.16
Sample	20211206_spi_7EK2	1.04
Sample	20211206_spi_7EK4	1.07
Sample	20211206_spi_7EB2	1.07
Sample	20211206_spi_7EB3	1.2
Sample	20211206_spi_7EB4	1.13
Table H3: δ(207Pb/206Pb), δ(208Pb/206Pb), δ(208Pb/207Pb), δ(208Pb/204Pb), δ(207Pb/204Pb) and δ(206Pb/204Pb) values of soil QC solutions and soil CRM (ISE885) aqua regia extracts, as well as plant QC solutions and plant CRM (IPE815) digests, based on external (SSB) and internal inter-elemental (Tl) IIF-correction
Type	Sample-ID	δ(207Pb/206Pb)SSB [‰]	USSB (k = 2) [‰]	δ(207Pb/206Pb)int [‰]	Uint (k = 2) [‰]	δ(208Pb/206Pb)SSB [‰]	USSB (k = 2) [‰]	δ(208Pb/206Pb)int [‰]	Uint (k = 2) [‰]	δ(208Pb/207Pb)SSB [‰]	USSB (k = 2) [‰]	δ(208Pb/207Pb)int [‰]	Uint (k = 2) [‰]	δ(208Pb/204Pb)SSB [‰]	USSB (k = 2) [‰]	δ(208Pb/204Pb)int [‰]	Uint (k = 2) [‰]	δ(207Pb/204Pb)SSB [‰]	USSB (k = 2) [‰]	δ(207Pb/204Pb)int [‰]	Uint (k = 2) [‰]	δ(206Pb/204Pb)SSB [‰]	USSB (k = 2) [‰]	δ(206Pb/204Pb)int [‰]	Uint (k = 2) [‰]
QC solution	QC_SRM_soil_1	-0.51	0.28	-0.58	0.16	-0.23	0.44	-0.38	0.21	0.28	0.13	0.2	0.12	0.44	0.96	0.14	0.57	0.07	0.78	-0.01	0.48	0.58	0.59	0.53	0.45
QC solution	QC_SRM_soil_3	-0.12	0.28	-0.13	0.16	-0.07	0.44	-0.09	0.21	0.06	0.13	0.05	0.12	0.05	0.96	0.01	0.57	-0.08	0.78	0.02	0.48	0.05	0.59	0.13	0.45
QC solution	QC_SRM_soil_4	-0.62	0.28	-0.48	0.16	-0.32	0.44	-0.05	0.21	0.29	0.13	0.43	0.12	0.86	0.96	1.42	0.57	0.06	0.78	0.98	0.48	0.71	0.59	1.47	0.45
QC solution	QC_SRM_plant_1	-0.4	0.34	-0.29	0.15	-0.35	0.6	-0.16	0.23	0.05	0.16	0.14	0.16	-0.11	1.17	0.28	0.75	-0.2	0.93	0.13	0.66	0.19	0.73	0.43	0.63
QC solution	QC_SRM_plant_2	-0.43	0.34	-0.25	0.15	-0.31	0.6	0.06	0.23	0.12	0.16	0.3	0.16	0.04	1.17	0.79	0.75	-0.16	0.93	0.47	0.66	0.27	0.73	0.73	0.63
QC solution	QC_SRM_plant_3	-0.48	0.34	-0.19	0.15	-0.46	0.6	0.12	0.23	0	0.16	0.29	0.16	-0.39	1.17	0.76	0.75	-0.58	0.93	0.47	0.66	-0.11	0.73	0.7	0.63
QC solution	QC_SRM_plant_4	-0.3	0.34	-0.2	0.15	-0.14	0.6	0.04	0.23	0.15	0.16	0.25	0.16	0.31	1.17	0.68	0.75	-0.01	0.93	0.44	0.66	0.28	0.73	0.64	0.63
QC solution	QC_SRM_plant_5	-0.5	0.3	-0.36	0.12	-0.29	0.44	0	0.15	0.22	0.1	0.37	0.1	0.25	0.74	0.84	0.54	0.05	0.61	0.75	0.49	0.56	0.54	0.86	0.52
QC solution	QC_SRM_plant_6	-0.33	0.3	-0.21	0.12	-0.18	0.44	0.08	0.15	0.15	0.1	0.29	0.1	0.32	0.74	0.85	0.54	0.08	0.61	0.55	0.49	0.42	0.54	0.75	0.52
QC solution	QC_SRM_plant_7	-0.41	0.3	-0.27	0.12	-0.23	0.44	0.05	0.15	0.18	0.1	0.32	0.1	0.26	0.74	0.83	0.54	0.05	0.61	0.51	0.49	0.45	0.54	0.78	0.52
CRM	20200526_ISE885_1	-86.5	0.28	-86.36	0.16	-44.74	0.44	-44.42	0.21	45.73	0.13	45.89	0.12	56.62	0.96	57.29	0.57	10.28	0.78	10.91	0.48	105.95	0.59	106.47	0.45
CRM	20200526_ISE885_2	-83.84	0.28	-83.69	0.16	-43.99	0.44	-43.65	0.21	43.51	0.13	43.68	0.12	53.9	0.96	54.6	0.57	9.8	0.78	10.47	0.48	102.21	0.59	102.74	0.45
CRM	20200526_ISE885_3	-86.94	0.28	-86.76	0.16	-44.96	0.44	-44.59	0.21	45.97	0.13	46.17	0.12	56.68	0.96	57.49	0.57	10.22	0.78	10.8	0.48	106.43	0.59	106.83	0.45
CRM	20200810_IPE815_1	-41.43	0.34	-41.27	0.15	-21.79	0.6	-21.47	0.23	20.48	0.16	20.64	0.16	26.43	1.17	27.1	0.75	5.58	0.93	6.29	0.66	49.03	0.73	49.59	0.63
CRM	20200810_IPE815_2	-42.38	0.34	-42.15	0.15	-22.37	0.6	-21.92	0.23	20.89	0.16	21.12	0.16	26.8	1.17	27.74	0.75	5.57	0.93	6.47	0.66	50.05	0.73	50.76	0.63
CRM	20200810_IPE815_3	-40.58	0.34	-40.3	0.15	-21.91	0.6	-21.35	0.23	19.46	0.16	19.75	0.16	24.65	1.17	25.83	0.75	4.72	0.93	5.98	0.66	47.21	0.73	48.21	0.63
CRM	20200727_IPE815_1	-43.97	0.34	-43.73	0.15	-23.76	0.6	-23.27	0.23	21.15	0.16	21.4	0.16	27.26	1.17	28.29	0.75	5.27	0.93	6.71	0.66	51.48	0.73	52.76	0.63
CRM	20200727_IPE815_2	-40.56	0.34	-40.35	0.15	-21.74	0.6	-21.33	0.23	19.61	0.16	19.82	0.16	25.55	1.17	26.45	0.75	5.02	0.93	6.46	0.66	47.49	0.73	48.78	0.63
